# Supplementary material for: The anti-aging effects of Renshen Guben on thyrotoxicosis mice: Improving immunosenescence, hypoproteinemia, lipotoxicity, and intestinal flora
Source: Front Immunol. 2022 Oct 25;13:983501. doi: 10.3389/fimmu.2022.983501 (PMC9640368; doi:10.3389/fimmu.2022.983501)
Supplement: Supplementary file 1 [file Table_1.xlsx]

## Sheet: Sheet1
ID	m/z	Retention time (min)	Ion mode	Metabolites	Compound ID	Super Class	Class	Sub Class	kegg	Score	Fragmentation Score	Adducts	Formula	Mass Error (ppm)	QC1	QC2	QC3	C1	C2	C3	C4	C5	C6	V1	V2	V3	V4	V5	V6	L1	L2	L3	L4	L5	L6
3.45_371.1528m/z	371.153	3.44947	neg	Tryptophyl-Tryptophan	HMDB0029094	Organic acids and derivatives	Carboxylic acids and derivatives	Amino acids, peptides, and analogues		38.1	5.82	M-H2O-H	C22H22N4O3	3.59319	8.29692	7.85781	6.18091	1.22957e-06	1.22957e-06	1.22957e-06	1.22957e-06	1.22957e-06	1.22957e-06	4.40349	16.5012	40.6002	73.8557	4.0855	29.1259	4.58003	1.22957e-06	1.17468	1.22957e-06	1.22957e-06	2.10579
4.02_159.1013m/z	159.101	4.02002	pos	cis-4-Hydroxycyclohexylacetic acid	HMDB0000451	Organic oxygen compounds	Organooxygen compounds	Alcohols and polyols		45.7	34	M+H	C8H14O3	-1.9501	0.715187	1.22153	1.12154	1.22957e-06	1.22957e-06	1.22957e-06	1.22957e-06	1.22957e-06	1.22957e-06	1.22957e-06	2.54956	6.35549	14.1479	1.22957e-06	10.0034	1.22957e-06	1.22957e-06	0.0960613	1.22957e-06	1.22957e-06	0.576368
1.86_407.2208m/z	407.221	1.85645	pos	Cortol	HMDB0003180	Lipids and lipid-like molecules	Steroids and steroid derivatives	Hydroxysteroids	C05482	39.2	3.71	M+K	C21H36O5	3.78163	23.9541	20.0871	20.3381	0.209213	1.22957e-06	1.22957e-06	0.212283	0.767021	0.177709	96.013	98.6506	131.313	19.8337	66.6642	109.926	3.56627	2.75486	1.63013	0.414329	0.757224	0.0127212
0.91_116.0701m/z	116.07	0.9135	pos	D-Proline	HMDB0003411	Organic acids and derivatives	Carboxylic acids and derivatives	Amino acids, peptides, and analogues	C00763	38.8	1.67	M+H	C5H9NO2	-4.25982	6.12	5.9016	5.84597	0.695795	0.144941	0.118648	0.546423	1.22957e-06	0.202651	4.35071	27.6641	49.1954	4.89301	4.08031	28.3957	2.74748	7.56041	4.0795	2.83385	1.11157	1.20551
3.01_143.0712m/z	143.071	3.00782	neg	4-Hydroxycyclohexylcarboxylic acid	HMDB0001988	Organic oxygen compounds	Organooxygen compounds	Alcohols and polyols		48	44.7	M-H	C7H12O3	-1.30852	31.9987	33.8726	28.3314	2.10486	0.953516	2.30615	0.113335	0.7787	1.86137	23.0454	57.0359	88.8964	212.848	12.9876	157.442	16.9981	3.53047	7.64312	1.91189	2.38207	18.592
4.00_345.2059m/z	345.206	4.00468	pos	Cortisol	HMDB0000063	Lipids and lipid-like molecules	Steroids and steroid derivatives	Hydroxysteroids	C00735	44.1	23.9	M+H-H2O	C21H30O5	-0.485709	33.1442	27.0518	26.0773	5.60653	3.32155	3.30808	3.92679	2.77954	6.86296	40.6408	73.9186	65.2043	60.2294	75.1948	52.9035	31.7383	75.4713	52.3596	16.7001	50.6004	29.3423
3.73_857.6737m/z	857.674	3.72562	neg	SM(d18:1/24:1(15Z))	HMDB0012107	Lipids and lipid-like molecules	Sphingolipids	Phosphosphingolipids	C00550	43.1	23	M+FA-H	C47H93N2O6P	-1.94987	408.032	759.827	488.252	5.18909	0.086809	1.22957e-06	1.22957e-06	139.299	551.971	611.25	867.565	870.628	863.452	963.803	898.303	397.892	340.091	319.725	384.425	382.631	413.31
6.19_382.2714m/z	382.271	6.18723	pos	Sphinganine 1-phosphate	HMDB0001383	Lipids and lipid-like molecules	Sphingolipids	Phosphosphingolipids	C01120	44.8	33.2	M+H	C18H40NO5P	-0.625125	80.4701	85.7038	87.6485	67.2505	32.0767	31.2959	40.7268	15.4427	42.9182	141.373	166.66	229.797	92.183	108.514	109.529	36.4801	117.147	65.3414	52.1248	68.8822	70.308
7.99_563.2301m/z	563.23	7.99057	neg	Biliverdin	HMDB0001008	Organoheterocyclic compounds	Tetrapyrroles and derivatives	Bilirubins	C00500	36.2	4.53	M-H2O-H	C33H34N4O6	0.163606	2.43897	4.63294	4.38364	3.65562	4.36622	2.41973	4.07237	1.26377	3.35915	7.97885	12.318	11.3721	5.56663	14.0553	7.82443	6.34962	12.0592	6.05973	4.5672	5.5223	4.42012
2.46_217.1087m/z	217.109	2.46383	neg	9-Oxo-nonanoic acid	HMDB0094711	Lipids and lipid-like molecules	Fatty Acyls	Fatty acids and conjugates	C16322	50	63.7	M+FA-H	C9H16O3	3.11959	12.0754	9.07541	12.0252	4.69605	9.8166	1.43789	2.31686	10.9315	4.2985	5.28881	22.0052	24.242	20.1701	12.2588	6.14869	1.77949	5.40424	5.09974	10.6977	3.66657	4.57778
4.19_347.2217m/z	347.222	4.18933	pos	11b,17a,21-Trihydroxypreg-nenolone	HMDB0006760	Lipids and lipid-like molecules	Steroids and steroid derivatives	Hydroxysteroids	C05489	44.1	22.9	M+H-H2O	C21H32O5	-0.0118274	225.889	209.545	223.827	147.062	122.003	170.342	293.616	96.9801	36.6872	345.529	378.106	714.571	134.439	166.341	392.182	99.8337	152.273	197.915	254.545	226.713	230.389
5.98_380.2559m/z	380.256	5.98275	pos	Sphingosine 1-phosphate	HMDB0000277	Lipids and lipid-like molecules	Sphingolipids	Phosphosphingolipids	C06124	49.6	56.7	M+H	C18H38NO5P	-0.435029	384.905	310.444	326.498	200.445	197.99	153.153	184.162	115.393	219.334	450.267	538.445	592.387	289.317	372.965	378.66	241.234	399.253	288.652	257.414	308.248	288.449
6.77_504.3075m/z	504.308	6.76722	pos	LysoSM(d18:1)	HMDB0006482	Lipids and lipid-like molecules	Sphingolipids	Phosphosphingolipids	C03640	36.8	0	M+K	C23H50N2O5P+	-2.97756	20.6498	19.297	23.7943	9.25982	29.2847	10.8758	16.6879	7.72791	31.1118	32.966	55.7308	63.9622	16.6529	33.855	22.6105	11.1591	37.7958	19.554	13.2689	11.0708	13.738
7.20_480.3082m/z	480.308	7.20035	pos	2,3-Diaminosalicylic acid	HMDB0013159	Benzenoids	Benzene and substituted derivatives	Benzoic acids and derivatives		42.5	18.9	M+K	C25H47NO5	-0.827171	1708.34	1540.42	1732.81	1246.14	1514.57	996.584	1185.97	735.093	1639.81	2361.23	3051.33	3665.67	2418.83	2173.56	1694.03	1481.69	2141.22	1695.81	1576.83	1374.03	1445.64
0.80_192.0265n	215.016	0.797833	pos	Isocitric acid	HMDB0000193	Organic acids and derivatives	Carboxylic acids and derivatives	Tricarboxylic acids and derivatives	C00311	39.9	7.21	M+NH4, M+Na, M+H, M+H-H2O	C6H8O7	-2.70351	94.9551	97.6888	111.888	67.8978	56.9977	73.5789	124.137	58.5082	88.938	227.396	138.463	210.409	143.243	138.46	121.617	65.2229	94.3647	86.937	115.177	76.0591	80.4334
6.48_167.0338m/z	167.034	6.47772	pos	Terephthalic acid	HMDB0002428	Benzenoids	Benzene and substituted derivatives	Benzoic acids and derivatives	C06337	54	77.9	M+H	C8H6O4	-0.421678	546.998	315.253	426.937	216.484	232.997	148.835	183.747	248.814	196.004	430.241	436.279	550.457	383.056	411.555	321.532	149.716	158.516	194.921	197.289	177.334	356.902
6.56_330.3367m/z	330.337	6.56455	pos	Arachidic acid	HMDB0002212	Lipids and lipid-like molecules	Fatty Acyls	Fatty acids and conjugates	C06425	42.8	19.3	M+NH4	C20H40O2	-0.0144761	329.244	233.75	235.707	141.973	175.919	127.601	144.033	258.356	220.556	495.488	441.941	273.708	247.868	350.163	293.86	153.545	317.612	239.377	283.875	171.793	236.719
1.35_270.1551m/z	270.155	1.35415	pos	Histidinyl-Proline	HMDB0028893	Organic acids and derivatives	Carboxylic acids and derivatives	Amino acids, peptides, and analogues		37.1	0	M+NH4	C11H16N4O3	-3.85878	6.99217	6.614	4.97183	8.76777	2.50994	3.0092	7.27671	0.884666	8.50697	11.4126	10.2092	7.99248	8.31349	11.8635	8.56722	1.37123	9.51273	5.69231	6.88787	3.69839	3.8109
2.99_235.0612m/z	235.061	2.99332	neg	L-Phosphoarginine	HMDB0029438	Organic acids and derivatives	Carboxylic acids and derivatives	Amino acids, peptides, and analogues	C05945	38.2	0	M-H2O-H	C6H15N4O5P	3.94264	24.7887	27.1894	24.1328	18.697	30.5724	10.8526	12.4445	24.6019	16.7053	40.2442	32.1157	43.6019	32.685	29.3825	36.3988	32.0597	30.0084	23.9595	23.2509	18.22	19.9739
2.93_341.1321n	359.166	2.9284	pos	Lactosamine	HMDB0006591	Lipids and lipid-like molecules	Fatty Acyls	Fatty acyl glycosides	C00203	41.1	8.95	M+H, M+NH4	C12H23NO10	-0.370102	293.916	264.545	252.681	396.689	115.774	125.331	313.618	36.155	511.971	677.645	527.115	570.747	277.675	467.418	298.052	73.2442	495.795	322.702	283.229	216.837	220.427
2.11_334.1400m/z	334.14	2.10877	pos	Glutamyltryptophan	HMDB0028830	Organic acids and derivatives	Carboxylic acids and derivatives	Amino acids, peptides, and analogues		46.9	38.9	M+H	C16H19N3O5	0.840335	40.0399	35.2184	33.8613	68.0675	26.347	14.111	30.6798	42.0217	11.5223	61.4807	47.2879	59.225	45.933	54.1251	82.2823	32.8442	21.494	30.2261	56.274	13.8524	21.9342
0.88_115.0396m/z	115.04	0.884917	neg	(R)-2,3-Dihydroxy-isovalerate	HMDB0012141	Lipids and lipid-like molecules	Fatty Acyls	Fatty acids and conjugates	C04272	43.2	26.7	M-H2O-H	C5H10O4	-3.66264	2.80213	4.27283	1.96823	2.20296	4.08116	1.57074	1.4739	1.3266	1.98022	4.91342	3.6099	3.69796	2.42447	4.0647	3.93666	1.96569	2.52582	2.15742	2.06493	0.743594	2.08227
6.58_424.3421m/z	424.342	6.57888	pos	Dodecanedioylcarnitine	HMDB0013327	Organic acids and derivatives	Carboxylic acids and derivatives	Tricarboxylic acids and derivatives		40.8	10.8	M+H-H2O	C25H47NO5	-0.0121185	591.576	559.925	578.245	602.836	428.287	430.031	469.924	554.066	502.08	832.6	1043.62	1244.27	637.343	753.941	800.08	430.076	803.829	602.496	673.246	582.289	405.269
1.99_227.1752m/z	227.175	1.99477	pos	Isoleucyl-Leucine	HMDB0028911	Organic acids and derivatives	Carboxylic acids and derivatives	Amino acids, peptides, and analogues		47.6	50.6	M+H-H2O	C12H24N2O3	-0.910439	58.7947	67.6519	67.03	67.1249	63.506	27.9142	45.8943	55.0692	60.3496	61.9148	110.454	168.853	68.4165	86.9192	69.897	44.6516	67.771	44.8232	41.3843	45.2274	59.0256
0.62_367.1212m/z	367.121	0.624	pos	Melibiitol	HMDB0006791	Lipids and lipid-like molecules	Fatty Acyls	Fatty acyl glycosides	C05399	40.1	10.6	M+Na	C12H24O11	0.267463	27.7309	28.0838	33.8785	25.7408	21.0079	20.5524	18.0873	16.7015	23.8192	41.604	37.1809	52.9922	27.8877	36.7197	25.7556	22.6504	31.7888	24.8926	26.7963	24.6209	16.1823
3.31_171.1487m/z	171.149	3.30555	pos	N6,N6,N6-Trimethyl-L-lysine	HMDB0001325	Organic acids and derivatives	Carboxylic acids and derivatives	Amino acids, peptides, and analogues	C03793	39.2	2.53	M+H-H2O	C9H20N2O2	-2.56899	98.2115	94.7178	97.1583	137.524	100.754	59.0367	95.0174	89.0184	53.628	126.271	159.403	199.338	106.865	229.074	111.262	48.0301	133.289	105.185	109.689	64.989	102.695
7.23_205.0856m/z	205.086	7.22868	pos	Monobutylphthalate	HMDB0013247	Benzenoids	Benzene and substituted derivatives	Benzoic acids and derivatives		51.7	63.5	M+H-H2O	C12H14O4	-1.50844	1966.68	1912.1	2119.27	2052.98	1940.84	1338.06	1688.76	1405.85	2197.03	2036.16	4308.55	3474.61	1988.05	2760.3	2512.65	1238.75	2698.08	2032.17	1974.75	1543.58	1858.75
5.06_318.3004m/z	318.3	5.06147	pos	2-Hydroxystearic acid	HMDB0062549	Lipids and lipid-like molecules	Fatty Acyls	Fatty acids and conjugates	C03045	42.5	18.9	M+NH4	C18H36O3	0.477992	342.99	358.648	405.803	319.902	236.137	220.098	230.257	159.412	437.437	495.612	541.006	484.979	251.531	384.638	358.544	318.489	351.281	297.865	256.457	286.767	214.549
7.21_149.0227m/z	149.023	7.21452	pos	Phthalic acid	HMDB0002107	Benzenoids	Benzene and substituted derivatives	Benzoic acids and derivatives	C01606	38.9	0	M+H-H2O	C8H6O4	-3.5024	1234.4	1108.28	1062.6	1036.88	1174.55	832.021	1060.48	1012.7	1795.22	1296.43	2889.29	2033.23	1353.51	1827.69	1441.66	748.245	1451.06	1207.04	1356.64	882.137	1178.98
1.24_208.1325m/z	208.133	1.23765	pos	Prenyl benzoate	HMDB0032488	Benzenoids	Benzene and substituted derivatives	Benzoic acids and derivatives	C03885	46	38	M+NH4	C12H14O2	-3.47306	7.31168	9.46906	7.78141	7.04864	6.23801	5.38416	7.32394	6.42139	8.71221	8.78037	14.93	14.0359	7.86531	11.1451	7.59429	5.30927	10.1791	6.88597	7.55539	6.82475	6.08208
1.83_253.1404m/z	253.14	1.82745	pos	Dodecanedioic acid	HMDB0000623	Lipids and lipid-like molecules	Fatty Acyls	Fatty acids and conjugates	C02678	55.6	87.8	M+Na	C12H22O4	-2.55869	15.7164	16.9607	13.057	13.1951	18.9816	9.24343	8.40769	9.93027	14.9871	10.9774	21.3313	29.5312	13.1405	21.7022	16.0924	12.6808	15.6482	10.0404	11.0859	7.44149	12.4087
3.81_227.1752m/z	227.175	3.80502	pos	Leucyl-Isoleucine	HMDB0028932	Organic acids and derivatives	Carboxylic acids and derivatives	Amino acids, peptides, and analogues		47.4	47.8	M+H-H2O	C12H24N2O3	-0.785389	145.726	141.835	135.243	112.499	121.408	95.2338	132.967	92.6747	184.187	131.05	242.843	254.456	137.4	193.681	153.625	97.1601	194.961	120.572	138.443	121.471	139.43
1.09_220.0845n	221.092	1.08898	pos	5-Hydroxy-L-tryptophan	HMDB0000472	Organoheterocyclic compounds	Indoles and derivatives	Tryptamines and derivatives	C00643	48.2	49.9	M+H-H2O, M+H	C11H12N2O3	-1.47835	14.3602	15.2399	15.8706	20.4217	13.6042	10.2352	16.6836	10.3271	12.89	25.9068	18.1545	18.0454	18.3645	19.7731	24.7407	10.4172	18.3922	14.6126	17.9836	10.671	11.4202
0.80_219.0973m/z	219.097	0.797833	pos	gamma-Glutamylalanine	HMDB0006248	Organic acids and derivatives	Carboxylic acids and derivatives	Amino acids, peptides, and analogues	C03740	39	0	M+H	C8H14N2O5	-1.169	6.13759	5.62184	5.85941	5.26466	5.20067	3.14475	6.42707	6.58504	4.21509	7.03221	9.87648	6.73523	4.95617	6.92497	9.22713	6.65418	3.30396	5.45887	7.56291	4.87787	5.32812
1.02_229.1546m/z	229.155	1.01632	pos	Isoleucylproline	HMDB0011174	Organic acids and derivatives	Carboxylic acids and derivatives	Amino acids, peptides, and analogues		39.2	0.838	M+H	C11H20N2O3	-0.412063	23.2218	22.2302	24.8365	17.6096	18.3761	16.5836	20.8853	17.7333	33.0428	32.0484	35.1814	36.2817	25.5691	24.7321	25.7226	12.7782	22.9205	21.5123	23.2559	24.6913	18.2689
15.94_114.0908m/z	114.091	15.937	pos	L-Norleucine	HMDB0001645	Organic acids and derivatives	Carboxylic acids and derivatives	Amino acids, peptides, and analogues	C01933	37.7	0	M+H-H2O	C6H13NO2	-3.91795	9.30592	9.37787	10.2694	7.73007	7.85108	5.88232	9.79712	6.02229	11.0185	9.20746	13.4745	12.1945	8.97355	14.4445	10.5132	6.63998	11.0724	9.87721	8.53871	8.22599	5.84183
0.07_317.1040m/z	317.104	0.0737167	pos	Glutathione episulfonium ion	HMDB0060479	Organic acids and derivatives	Carboxylic acids and derivatives	Amino acids, peptides, and analogues	C14874	36.2	0	M+H-H2O	C12H20N3O6S+	0.0822482	69.0489	69.7918	66.2118	67.2995	55.9513	53.0992	71.6469	60.1894	92.5189	84.7034	102.352	137.372	58.7188	107.21	72.2509	45.9406	74.4146	53.6939	53.5567	55.4573	50.0203
1.64_159.0912m/z	159.091	1.64212	pos	Serotonin	HMDB0000259	Organoheterocyclic compounds	Indoles and derivatives	Tryptamines and derivatives	C00780	53	71.9	M+H-H2O	C10H12N2O	-2.97227	33.3165	30.8694	34.7975	39.7333	22.4421	20.6857	32.0844	20.1301	27.4929	32.5582	40.3582	37.3842	31.9699	42.9718	41.2166	29.9791	34.1932	29.6412	25.2408	19.7603	31.9804
5.02_274.2741m/z	274.274	5.0163	pos	Palmitic acid	HMDB0000220	Lipids and lipid-like molecules	Fatty Acyls	Fatty acids and conjugates	C00249	46.5	33.8	M+NH4	C16H32O2	0.259019	4506.21	4281.63	4300.72	3379.64	2775.32	2701.55	3426.12	2119.86	4106.8	4461.74	5516.96	5237.89	3450.2	3737.59	3283.11	3618.65	3983.8	3100.95	2953.07	2635.42	2677.66
0.80_111.0085m/z	111.009	0.799083	neg	Citraconic acid	HMDB0000634	Lipids and lipid-like molecules	Fatty Acyls	Fatty acids and conjugates	C02226	53.9	73.9	M-H2O-H	C5H6O4	-2.04698	100.522	79.2668	83.3241	81.7099	91.4869	104.305	126.793	69.2546	107.816	140.631	109.464	127.115	129.609	140.779	127.466	82.8083	83.4778	94.9037	162.668	77.2575	74.1651
14.02_348.0871m/z	348.087	14.0234	pos	2-S-glutathionyl acetate	HMDB0062198	Organic acids and derivatives	Carboxylic acids and derivatives	Amino acids, peptides, and analogues	C14862	37.7	0	M+H-H2O	C12H19N3O8S	3.14148	76.5391	56.5761	63.3676	65.8293	58.7926	50.5226	67.5608	56.1241	90.747	80.5522	102.209	110.234	62.3207	83.793	68.4632	44.112	78.7422	46.2503	49.8348	49.5974	55.0624
1.41_269.1611m/z	269.161	1.41297	pos	Histidinyl-Isoleucine	HMDB0028888	Organic acids and derivatives	Carboxylic acids and derivatives	Amino acids, peptides, and analogues		36.9	0	M+H	C12H20N4O3	1.07964	1.88324	1.81151	2.09989	2.10648	1.93869	1.5199	2.59895	1.77766	3.37311	2.99544	2.68679	3.48773	2.07939	2.72339	3.26751	1.43584	2.82491	2.07727	1.82299	2.3016	2.14162
14.04_334.1055m/z	334.105	14.0382	pos	S-(2-Hydroxyethyl)glutathione	HMDB0062525	Organic acids and derivatives	Carboxylic acids and derivatives	Amino acids, peptides, and analogues	C14875	39.1	12.3	M+H-H2O	C12H21N3O7S	-3.57559	48.1229	36.1329	37.2119	40.001	38.3069	33.8327	45.3997	40.2474	65.6677	49.6495	69.2345	67.5327	43.5833	57.6224	49.1142	29.0148	47.0645	28.7734	30.5654	31.0794	31.69
6.07_392.2920n	391.285	6.07117	neg	Chenodeoxycholic acid	HMDB0000518	Lipids and lipid-like molecules	Steroids and steroid derivatives	Bile acids, alcohols and derivatives	C02528	40	9.39	M-H, M+FA-H	C24H40O4	-1.77254	71.0697	72.6581	69.6501	156.712	103.497	70.1066	94.3369	103.676	103.821	1.22957e-06	1.22957e-06	1.22957e-06	1.22957e-06	1.22957e-06	1.22957e-06	198.13	1.22957e-06	103.434	88.631	146.833	187.009
5.61_375.2533m/z	375.253	5.60535	neg	Docosapentaenoic acid (22n-3)	HMDB0006528	Lipids and lipid-like molecules	Fatty Acyls	Fatty acids and conjugates	C16513	42.4	18.6	M+FA-H	C22H34O2	-2.34131	76.6793	76.6952	76.9337	6.59208	10.5543	1.10128	32.5292	2.35999	69.468	1.22957e-06	1.22957e-06	1.22957e-06	1.22957e-06	1.22957e-06	1.22957e-06	205.114	1.22957e-06	151.326	30.428	325.392	347.023
6.06_410.3264m/z	410.326	6.06108	pos	Deoxycholic acid	HMDB0000626	Lipids and lipid-like molecules	Steroids and steroid derivatives	Bile acids, alcohols and derivatives	C04483	46.1	49.6	M+NH4	C24H40O4	-0.14763	6.12302	9.85506	11.0424	28.9039	18.2407	5.44232	16.1838	10.2411	21.8807	1.22957e-06	1.22957e-06	1.22957e-06	1.22957e-06	1.22957e-06	1.22957e-06	34.3883	1.22957e-06	17.062	11.2352	25.6855	31.0628
2.12_134.0610m/z	134.061	2.12135	neg	Dopamine	HMDB0000073	Benzenoids	Phenols	Benzenediols	C03758	37.9	0	M-H2O-H	C8H11NO2	-0.994586	3.60166	8.39702	6.0553	7.15046	14.2932	32.5724	7.1626	14.3976	22.2752	1.22957e-06	1.22957e-06	1.22957e-06	1.22957e-06	1.22957e-06	1.22957e-06	3.25829	1.22957e-06	6.35565	14.0822	17.4347	3.35867
5.52_396.3115m/z	396.311	5.52493	pos	2-Arachidonylglycerol	HMDB0004666	Lipids and lipid-like molecules	Endocannabinoids	Unclassified	C13856	42.9	27.9	M+NH4	C23H38O4	1.74381	19.8713	20.5496	16.15	5.0195	4.44124	1.22957e-06	13.1161	1.22957e-06	30.5946	1.22957e-06	1.22957e-06	1.22957e-06	1.22957e-06	1.22957e-06	1.22957e-06	49.6473	1.22957e-06	50.7267	2.40434	158.59	93.7186
4.56_498.2884m/z	498.288	4.56257	neg	Taurochenodesoxycholic acid	HMDB0000951	Lipids and lipid-like molecules	Steroids and steroid derivatives	Bile acids, alcohols and derivatives	C05465	37.9	0	M-H	C26H45NO6S	-2.25354	41.2383	39.1188	42.7377	81.796	88.8864	165.279	67.435	33.277	71.8759	3.26005	1.22957e-06	1.22957e-06	1.22957e-06	1.22957e-06	1.22957e-06	126.045	1.22957e-06	50.1199	44.0779	56.6187	73.9775
5.84_792.1263m/z	792.126	5.84058	pos	Acetyl-CoA	HMDB0001206	Organic oxygen compounds	Organooxygen compounds	Carbohydrates and carbohydrate conjugates	C00024	38.4	12.2	M+H-H2O	C23H38N7O17P3S	4.77021	71.8621	68.7966	68.9016	63.4218	93.1672	110.561	76.5957	104.257	52.9231	34.4055	36.9276	25.5267	69.5315	30.6175	49.534	92.1124	49.4911	70.7191	80.412	80.7435	83.4793
4.28_408.2865n	453.284	4.28358	neg	Alpha-Muricholic acid	HMDB0000506	Lipids and lipid-like molecules	Steroids and steroid derivatives	Bile acids, alcohols and derivatives	C17647	39.5	5.3	M-H, M+FA-H	C24H40O5	-2.65326	119.254	113.32	125.533	235.955	244.814	110.125	80.1609	44.7937	130.946	6.29043	27.6637	1.22957e-06	5.89444	1.22957e-06	1.39259	450.246	13.2009	190.626	352.233	178.44	138.416
1.87_173.9985n	172.991	1.86503	neg	Phenol sulphate	HMDB0060015	Organic acids and derivatives	Organic sulfuric acids and derivatives	Arylsulfates	C02180	45	27.2	M-H, 2M-H	C6H6O4S	-1.08751	253.468	251.058	236.025	312.63	779.099	169.236	486.987	411.615	708.358	7.00473	6.00068	5.04758	2.48668	1.6081	3.44392	181.936	32.1518	174.332	339.066	219.2	243.101
2.06_425.0105m/z	425.011	2.06453	neg	Indoxyl sulfate	HMDB0000682	Organic acids and derivatives	Organic sulfuric acids and derivatives	Arylsulfates		44.7	47.7	2M-H	C8H7NO4S	-3.15522	16.2414	13.2529	13.7343	35.4078	70.5872	53.0928	59.2887	29.9375	42.4588	1.22957e-06	1.05473	1.22957e-06	4.23777	1.22957e-06	1.40253	2.10486	4.73588	5.67626	10.1509	8.63287	6.5057
3.35_369.1186m/z	369.119	3.34697	neg	4-Hydroxy-5-(phenyl)-valeric acid-O-glucuronide	HMDB0059980	Organic oxygen compounds	Organooxygen compounds	Carbohydrates and carbohydrate conjugates		36.4	2.22	M-H	C17H22O9	-1.28644	3.15476	3.85105	3.22016	1.22957e-06	4.86102	4.45339	3.91688	4.19576	5.69557	0.601664	1.22957e-06	1.22957e-06	1.22957e-06	1.22957e-06	1.22957e-06	1.22957e-06	0.274687	2.98305	11.0671	5.12483	0.989934
2.52_283.0822m/z	283.082	2.521	neg	p-Cresol glucuronide	HMDB0011686	Organic oxygen compounds	Organooxygen compounds	Carbohydrates and carbohydrate conjugates		47.1	37.6	M-H	C13H16O7	-0.578899	88.8577	87.1832	85.7977	163.037	133.393	335.462	361.219	150.1	235.956	2.37492	22.9469	0.850481	21.5692	1.22957e-06	3.08509	61.3158	79.4233	42.4181	19.9313	1.06388	14.541
2.01_245.0124m/z	245.012	2.00737	neg	4-Vinylphenol sulfate	HMDB0062775	Organic acids and derivatives	Organic sulfuric acids and derivatives	Arylsulfates		43.1	18.7	M+FA-H	C8H8O4S	-0.520714	53.7587	55.3202	49.2064	68.1609	69.1728	129.056	16.3366	44.7096	62.7051	14.8101	42.3273	9.52955	2.82963	18.335	7.65159	68.8928	105.994	81.1357	67.8967	92.0211	60.6165
7.59_463.3416m/z	463.342	7.59275	neg	20a,22b-Dihydroxycholesterol	HMDB0006763	Lipids and lipid-like molecules	Steroids and steroid derivatives	Bile acids, alcohols and derivatives	C05501	36.5	6.81	M+FA-H	C27H46O3	-3.21598	7.57178	6.35458	8.03738	13.683	24.7169	7.70533	8.57181	15.9543	8.26227	6.94205	2.81895	6.0849	3.10021	2.35273	2.8833	7.69608	6.82488	7.47499	6.88096	11.5246	4.53898
1.71_188.9861m/z	188.986	1.70937	neg	Pyrocatechol sulfate	HMDB0059724	Organic acids and derivatives	Organic sulfuric acids and derivatives	Arylsulfates		46.2	38.3	M-H	C6H6O5S	-0.925855	16.6112	17.7631	19.5424	35.7196	24.2545	26.0249	23.5442	13.7934	30.5455	2.90571	10.028	7.51262	25.6907	1.37941	10.2814	22.1534	31.6574	30.1188	44.9865	20.2128	34.6755
6.83_642.3474m/z	642.347	6.82703	pos	(3a,5b,7a,12a)-24-[(carboxymethyl)amino]-1,12-dihydroxy-24-oxocholan-3-yl-b-D-Glucopyranosiduronic acid	HMDB0002472	Organic nitrogen compounds	Organonitrogen compounds	Oximes		37.3	0	M+H	C32H51NO12	-1.52326	159.405	173.278	210.517	217.386	163.965	413.867	200.063	223.866	119.067	95.9078	43.0297	18.3881	198.539	52.7426	101.029	170.271	86.2767	187.055	260.648	275.645	233.356
1.96_269.0669m/z	269.067	1.96487	neg	Phenylglucuronide	HMDB0059806	Organic oxygen compounds	Organooxygen compounds	Carbohydrates and carbohydrate conjugates		52.3	69.9	M-H	C12H14O7	0.663054	7.43779	7.28012	9.93362	12.0533	43.8939	3.26535	16.3244	24.637	35.8121	1.22957e-06	1.22957e-06	1.22957e-06	1.22957e-06	1.22957e-06	1.22957e-06	5.10947	0.345634	2.93185	4.54344	4.79027	2.80229
3.01_204.0664m/z	204.066	3.00782	neg	5-Methoxyindoleacetate	HMDB0004096	Organoheterocyclic compounds	Indoles and derivatives	Indolyl carboxylic acids and derivatives	C05660	43.9	27	M-H	C11H11NO3	-0.960895	9.75796	8.97704	7.2043	29.3131	18.0003	22.3403	13.3999	20.8345	27.0316	1.22957e-06	1.22957e-06	1.22957e-06	1.22957e-06	1.22957e-06	1.22957e-06	1.96757	1.22957e-06	2.82011	8.88099	2.44442	3.62767
2.83_327.0871m/z	327.087	2.83448	neg	2-Hydroxycinnamic acid	HMDB0002641	Phenylpropanoids and polyketides	Cinnamic acids and derivatives	Hydroxycinnamic acids and derivatives	C01772	42.9	19.7	2M-H	C9H8O3	-0.84046	8.22198	3.57691	5.98822	13.8462	17.196	13.7364	18.063	10.3568	6.05042	1.22957e-06	1.22957e-06	1.22957e-06	1.22957e-06	1.22957e-06	1.22957e-06	0.548071	1.22957e-06	1.21297	2.55126	1.22957e-06	3.7289
