# Supplementary material for: The anti-aging effects of Renshen Guben on thyrotoxicosis mice: Improving immunosenescence, hypoproteinemia, lipotoxicity, and intestinal flora
Source: Front Immunol. 2022 Oct 25;13:983501. doi: 10.3389/fimmu.2022.983501 (PMC9640368; doi:10.3389/fimmu.2022.983501)
Supplement: Supplementary file 2 [file Table_2.xlsx]

## Sheet: Sheet1
ID	m/z	Retention time (min)	Ion mode	Metabolites	Compound ID	Super Class	Class	Sub Class	Adducts	Formula	Score	Fragmentation Score	Mass Error (ppm)	VIP	P-value	adj.P-value	log2(FC)	FC	average(L)	average(V)	C1	C2	C3	C4	C5	C6	V1	V2	V3	V4	V5	V6	L1	L2	L3	L4	L5	L6
5.61_375.2533m/z	375.253	5.60535	neg	DPA	LMFA04000044	Lipids and lipid-like molecules	Fatty Acyls	Docosanoids	M+FA-H	C22H34O2	45.4	34.1	-2.34131	1.38339	0.0141056	0.0345778	27.1117	1.45021e+08	186.161	1.28368e-06	6.80247	10.848	1.1332	33.7663	2.48339	72.0555	1.28368e-06	1.28368e-06	1.28368e-06	1.28368e-06	1.28368e-06	1.28368e-06	214.039	1.28368e-06	159.567	31.7456	339.707	371.908
5.60_720.7407n	703.737	5.60295	pos	Hydroxyphthioceranic acid (C48)	LMFA01020331	Lipids and lipid-like molecules	Fatty Acyls	Fatty Acids and Conjugates	M+H-H2O, M+H	C48H96O3	37.1	4.33	6.54051	1.26354	0.0273131	0.059187	0.210376	1.15699	1407.16	1216.23	1351.76	1540.6	1569.5	1622.53	1652.75	1365.42	1196.4	1219.19	1033.59	1403.6	1161.62	1282.96	1415.5	1505.51	1191.58	1427.8	1334.69	1567.87
7.46_599.3163m/z	599.316	7.45737	pos	Deferoxamine	LMFA08020169	Lipids and lipid-like molecules	Fatty Acyls	Fatty amides	M+K	C25H48N6O8	40.9	19	-0.405587	1.83908	1.86592e-05	0.000596272	2.06917	4.19644	350.452	83.5119	331.706	260.299	815.02	294.572	379.667	206.857	88.0232	83.5685	25.9247	112.341	31.1592	160.055	401.731	274.93	277.161	369.087	449.896	329.91
3.32_618.3686n	636.398	3.31623	pos	desferrioxamine G	LMFA08020171	Lipids and lipid-like molecules	Fatty Acyls	Fatty amides	M+H, M+NH4	C27H50N6O10	40.7	29.9	15.8294	1.23413	0.00760967	0.0211799	1.8938	3.71614	198.314	53.3657	134.324	249.199	472.798	118.896	276.531	119.052	66.996	49.3952	28.113	65.268	40.8614	69.5608	346.444	83.3766	169.66	99.085	296.235	195.085
7.70_555.2901m/z	555.29	7.70318	pos	IC202C	LMFA08020184	Lipids and lipid-like molecules	Fatty Acyls	Fatty amides	M+K	C23H44N6O7	40.8	16.3	-0.426873	1.8651	5.85029e-05	0.000794996	1.87604	3.67065	388.67	105.886	402.244	262.175	874.022	342.303	374.342	262.389	117.9	110.706	40.2485	134.772	36.9645	194.725	404.977	317.545	307.035	439.885	527.128	335.447
3.08_504.3199m/z	504.32	3.08275	pos	N-(2'-(4-benzenesulfonamide)-ethyl) arachidonoyl amine	LMFA08020053	Lipids and lipid-like molecules	Fatty Acyls	Fatty amides	M+NH4	C28H42N2O3S	40.4	35.6	-11.4726	1.87318	0.00513803	0.0157406	1.74545	3.35299	461.743	137.711	248.363	567.157	842.339	192.807	629.532	155.913	203.941	157.202	96.0978	119.407	98.3094	151.309	672.545	182.767	387.357	266.513	720.929	540.348
2.41_430.2648m/z	430.265	2.41278	pos	N,N-(2,2-dihydroxy-ethyl) arachidonoyl amine	LMFA08020028	Lipids and lipid-like molecules	Fatty Acyls	Fatty amides	M+K	C24H41NO3	41.2	40.9	-17.7994	1.45471	0.00383095	0.0124905	1.07151	2.10164	379.171	180.417	405.18	352.163	470.163	263.431	352.254	248.267	314.168	195.365	107.77	115.032	86.9013	263.266	465.688	306.795	305.319	279.522	442.532	475.172
6.22_655.3699m/z	655.37	6.22408	pos	PA(12:0/18:2(9Z,12Z))	LMGP10010051	Lipids and lipid-like molecules	Glycerophospholipids	Glycerophosphates	M+K	C33H61O8P	36.2	0	-5.901	1.91207	9.55258e-05	0.00101156	0.929486	1.9046	639.97	336.013	635.674	593.227	899.053	648.279	690.202	497.653	355.399	346.679	193.017	426.224	244.713	450.047	692.512	621.414	520.661	690.011	666.587	648.634
6.08_679.3777m/z	679.378	6.08193	pos	PA(12:0/20:4(5Z,8Z,11Z,14Z))	LMGP10010060	Lipids and lipid-like molecules	Glycerophospholipids	Glycerophosphates	M+K	C35H61O8P	35.1	2.38	6.40591	1.31862	0.0107487	0.0278448	0.35275	1.27699	907.441	710.608	954.928	835.848	979.739	970.761	913.157	884.264	814.859	725.892	497.479	810.287	621.223	793.911	873.222	970.075	754.98	999.771	931.195	915.404
6.51_655.3712m/z	655.371	6.51242	pos	PA(13:0/17:2(9Z,12Z))	LMGP10010073	Lipids and lipid-like molecules	Glycerophospholipids	Glycerophosphates	M+K	C33H61O8P	34.6	1.62	-3.76677	1.35032	0.000213677	0.00160123	1.4867	2.80248	229.232	81.7961	219.348	205.084	350.413	188.79	250.492	117.542	96.8609	37.5321	31.7017	139.986	33.5022	151.194	268.349	199.561	187.974	230.858	226.198	262.451
6.83_679.3626m/z	679.363	6.83473	pos	PA(14:0/18:4(6Z,9Z,12Z,15Z))	LMGP10010927	Lipids and lipid-like molecules	Glycerophospholipids	Glycerophosphates	M+K	C35H61O8P	32.7	6.16	-17.1096	1.34619	0.000117286	0.00113003	1.54586	2.91979	241.078	82.5668	270.151	206.244	431.575	294.081	212.196	134.058	90.9875	91.819	28.7142	97.1287	42.3634	144.388	204.007	283.593	180	284.134	284.61	210.123
6.60_679.3637m/z	679.364	6.5994	pos	PA(14:1(9Z)/18:3(6Z,9Z,12Z))	LMGP10010120	Lipids and lipid-like molecules	Glycerophospholipids	Glycerophosphates	M+K	C35H61O8P	33.1	1.78	-15.4442	1.12924	0.00014502	0.00127519	2.29914	4.92165	141.269	28.7036	126.022	75.282	167.118	150.86	114.764	93.8211	19.8907	22.6579	10.4111	42.6458	21.2694	55.3465	77.9214	175.106	102.165	179.728	176.09	136.603
6.53_731.3956m/z	731.396	6.52708	pos	PA(18:2(9Z,12Z)/18:4(6Z,9Z,12Z,15Z))	LMGP10010351	Lipids and lipid-like molecules	Glycerophospholipids	Glycerophosphates	M+K	C39H65O8P	36.5	4.11	-13.3848	1.67244	0.000247799	0.00176175	1.06511	2.09232	474.903	226.974	482.266	344.033	598.946	486.035	407.157	366.361	214.879	216.609	132.004	254.4	185.19	358.762	395.498	559.278	363.506	508.499	537.269	485.368
7.37_679.3581m/z	679.358	7.36737	pos	PA(18:3(6Z,9Z,12Z)/14:1(9Z))	LMGP10010367	Lipids and lipid-like molecules	Glycerophospholipids	Glycerophosphates	M+K	C35H61O8P	32.4	0	-24.1674	1.07621	7.51196e-05	0.000897853	2.93087	7.62568	107.471	14.0934	775.924	545.996	810.651	739.129	644.767	638.896	16.8957	13.0839	1.53791	19.945	1.28368e-06	33.0977	143.155	74.4057	84.3383	94.0795	155.288	93.5621
6.33_731.3949m/z	731.395	6.33258	pos	PA(18:3(6Z,9Z,12Z)/18:3(6Z,9Z,12Z))	LMGP10010378	Lipids and lipid-like molecules	Glycerophospholipids	Glycerophosphates	M+K	C39H65O8P	31.4	1.79	-14.4297	1.72189	0.00154847	0.00634925	0.723945	1.65169	718.357	434.922	775.924	545.996	810.651	739.129	644.767	638.896	532.071	492.621	277.289	490.916	276.066	540.568	626.278	767.677	576.197	859.972	759.555	720.463
3.11_515.3060n	533.339	3.11173	pos	PC(18:4(9E,11E,13E,15E)/0:0)	LMGP01050040	Lipids and lipid-like molecules	Glycerophospholipids	Glycerophosphocholines	M+H, M+NH4	C26H46NO7P	36.4	2.61	9.34563	1.55472	0.00457406	0.01435	0.345201	1.27033	1098.25	864.544	1010.99	1432.61	1343.59	965.02	1389.99	930.695	975.59	820.651	705.888	913.511	854.301	917.322	1281.96	972.882	938.204	1115.12	1153.43	1127.92
3.13_543.3353n	526.332	3.12623	pos	PC(20:4(5Z,8Z,11Z,14Z)/0:0)	LMGP01050048	Lipids and lipid-like molecules	Glycerophospholipids	Glycerophosphocholines	M+H-H2O, M+NH4	C28H50NO7P	36.4	5.05	5.25723	1.60551	0.00589629	0.0174355	1.74973	3.36295	344.143	102.334	175.798	439.625	699.126	133.592	480.602	102.325	143.167	111.256	60.8885	93.0943	84.1812	121.415	527.672	146.299	287.379	184.059	537.189	382.26
3.74_826.5363m/z	826.536	3.73705	pos	PC(22:6(4Z,7Z,10Z,13Z,16Z,19Z)/18:4(6Z,9Z,12Z,15Z))	LMGP01012112	Lipids and lipid-like molecules	Glycerophospholipids	Glycerophosphocholines	M+H	C48H76NO8P	46.2	44.5	-2.25773	1.20092	0.00210565	0.00798571	0.4176	1.3357	551.091	412.584	500.565	661.505	896.722	548.686	687.121	475.362	454.69	347.772	352.854	395.993	451.451	472.747	639.944	542.728	451.401	552.446	582.769	537.256
2.53_474.2911m/z	474.291	2.5261	pos	PC(P-14:0/0:0)	LMGP01070002	Lipids and lipid-like molecules	Glycerophospholipids	Glycerophosphocholines	M+Na	C22H46NO6P	35.7	8.15	-9.62921	1.60137	0.00273382	0.00968904	0.952527	1.93526	507.902	262.447	451.583	520.19	655.22	301.489	576.742	397.406	486.72	273.451	180.935	160.088	144.555	328.932	556.298	473.192	410.827	444.331	548.068	614.7
3.24_592.3714m/z	592.371	3.2434	pos	1-(2-methoxy-docosanyl)-sn-glycero-3-phosphoethanolamine	LMGP02060025	Lipids and lipid-like molecules	Glycerophospholipids	Glycerophosphoethanolamines	M+K	C28H60NO7P	46.3	51.7	-4.49597	1.45674	0.00708508	0.0200666	1.90874	3.75482	271.338	72.2639	125.896	325.259	539.125	99.8385	406.823	65.7663	100.9	77.8271	42.923	60.9449	43.5325	107.456	442.631	102.626	228.396	133.587	415.656	305.13
6.48_684.3877m/z	684.388	6.48342	pos	PE(12:0/17:2(9Z,12Z))	LMGP02010365	Lipids and lipid-like molecules	Glycerophospholipids	Glycerophosphoethanolamines	M+K	C34H64NO8P	34	0	-19.2445	1.39033	3.47001e-05	0.000659214	1.34625	2.54251	244.608	96.2072	194.709	246.33	391.999	225.659	266.862	133.763	77.7066	73.4887	98.3237	137.568	49.963	140.193	297.921	214.093	198.732	237.259	270.428	249.214
3.69_782.5107m/z	782.511	3.69255	pos	PE(14:0/22:2(13Z,16Z))	LMGP02010420	Lipids and lipid-like molecules	Glycerophospholipids	Glycerophosphoethanolamines	M+K	C41H78NO8P	45.8	35.2	1.4529	1.49478	0.00663061	0.0190633	0.363905	1.2869	1013.16	787.281	984.563	1201.96	1566.62	940.859	1170.79	862.51	844.989	698.13	600.507	812.821	800.392	966.846	1145.93	982.737	844.2	998.268	1081.88	1025.93
3.16_738.4469m/z	738.447	3.15557	pos	PE(15:0/18:3(6Z,9Z,12Z))	LMGP02010459	Lipids and lipid-like molecules	Glycerophospholipids	Glycerophosphoethanolamines	M+K	C38H70NO8P	45.9	41.6	-0.294869	1.11264	0.00248799	0.00902334	1.31034	2.48	187.799	75.7254	130.923	273.339	434.763	172.184	349.299	95.8664	107.474	65.7334	41.7398	86.6724	69.503	83.2302	289.552	122.563	155.843	126.933	221.631	210.271
6.39_760.4190m/z	760.419	6.39308	pos	PE(17:2(9Z,12Z)/18:4(6Z,9Z,12Z,15Z))	LMGP02010606	Lipids and lipid-like molecules	Glycerophospholipids	Glycerophosphoethanolamines	M+K	C40H68NO8P	30.8	0.18	-17.1793	2.10006	0.0002817	0.00190597	0.935396	1.91241	801.503	419.105	787.577	670.814	1242.99	826.479	796.26	606.202	477.715	428.823	238.4	562.214	270.536	536.941	725.878	808.161	651.867	908.089	926.057	788.964
6.15_772.4357m/z	772.436	6.14543	pos	PE(18:3(6Z,9Z,12Z)/18:4(6Z,9Z,12Z,15Z))	LMGP02010695	Lipids and lipid-like molecules	Glycerophospholipids	Glycerophosphoethanolamines	M+K	C41H68NO8P	32.3	1.9	5.80015	1.18814	0.00203977	0.00779854	0.649643	1.56878	374.591	238.778	369.345	347.326	479.153	388.364	395.213	338.326	277.726	251.108	118.666	318.118	193.502	273.549	413.675	368.285	313.911	390.325	405.164	356.182
6.29_772.4380m/z	772.438	6.28658	pos	PE(22:6(4Z,7Z,10Z,13Z,16Z,19Z)/14:1(9Z))	LMGP02011135	Lipids and lipid-like molecules	Glycerophospholipids	Glycerophosphoethanolamines	M+K	C41H68NO8P	34.9	0.616	8.95848	1.22896	4.52208e-05	0.000714873	1.21013	2.31359	215.819	93.2832	918.16	884.613	940.702	983.518	905.99	863.624	112.978	95.8212	48.7567	108.669	66.333	127.141	261.626	196.711	172.41	211.675	209.457	243.033
6.45_841.4611m/z	841.461	6.45442	pos	1-(8-[5]-ladderane-octanoyl)-2-(8-[3]-ladderane-octanyl)-sn-glycero-3-phospho-(1'-sn-glycerol)	LMGP04040006	Lipids and lipid-like molecules	Glycerophospholipids	Glycerophosphoglycerols	M+K	C46H75O9P	33.7	4.59	-21.0875	1.82703	0.000464352	0.00268587	1.04051	2.05695	564.325	274.35	572.137	476.977	716.604	604.642	595.677	438.442	275.981	235.205	137.112	363.289	169.943	464.573	532.171	609.993	448.464	624.636	568.418	602.27
3.62_676.4238n	694.457	3.61955	pos	PG(14:1(9Z)/15:1(9Z))	LMGP04010113	Lipids and lipid-like molecules	Glycerophospholipids	Glycerophosphoglycerols	M+H, M+NH4	C35H65O10P	42.4	28.3	-11.4321	1.71894	0.0274839	0.0595101	0.203181	1.15123	2725.8	2367.72	2716.6	3136.83	4053.26	2887.2	3057.59	2630.96	2605.7	2119.52	2166.71	2260.04	2449.62	2604.72	2941.07	2829.73	2255.01	2588.35	2924.95	2815.67
6.51_753.4095m/z	753.41	6.51242	pos	PG(14:1(9Z)/18:3(9Z,12Z,15Z))	LMGP04010123	Lipids and lipid-like molecules	Glycerophospholipids	Glycerophosphoglycerols	M+K	C38H67O10P	38.2	1.84	-1.11575	1.70737	0.00102396	0.00466833	0.968647	1.957	564.234	288.315	577.208	416.407	674.786	571.198	512.161	438.948	296.174	285.272	113.606	363.596	213.604	457.639	490.518	673.426	439.368	638.516	581.645	561.932
6.16_743.4199m/z	743.42	6.16127	pos	PG(15:1(9Z)/16:1(9Z))	LMGP04010168	Lipids and lipid-like molecules	Glycerophospholipids	Glycerophosphoglycerols	M+K	C37H69O10P	38.2	11.9	-8.63639	1.51442	0.000346302	0.00216297	0.786945	1.72542	474.796	275.177	459.375	439.697	631.426	453.221	531.748	434.073	308.89	301.552	152.755	345.687	213.203	328.977	541.627	445.646	392.688	485.93	516.488	466.395
6.33_753.4141m/z	753.414	6.33258	pos	PG(18:4(6Z,9Z,12Z,15Z)/14:0)	LMGP04010427	Lipids and lipid-like molecules	Glycerophospholipids	Glycerophosphoglycerols	M+K	C38H67O10P	34.9	4.3	5.27263	2.37464	0.00130224	0.00558655	0.642103	1.5606	1483.75	950.758	822.322	693.448	767.009	805.624	722.762	713.967	1125.53	925.673	591.441	1148.94	736.145	1176.82	1420.44	1581.44	1210	1698.07	1549.09	1443.48
6.69_753.4099m/z	753.41	6.68557	pos	PG(20:4(5Z,8Z,11Z,14Z)/12:0)	LMGP04010620	Lipids and lipid-like molecules	Glycerophospholipids	Glycerophosphoglycerols	M+K	C38H67O10P	38.7	5.68	-0.628244	1.23306	0.00079154	0.00387727	0.975183	1.96589	279.818	142.337	330.455	256.534	401.153	289.099	272.301	200.087	173.28	129.275	64.1154	175.234	84.3894	227.728	274.867	299.319	222.118	309.67	314.224	258.712
6.60_863.4752m/z	863.475	6.5994	pos	PG(22:6(4Z,7Z,10Z,13Z,16Z,19Z)/20:5(5Z,8Z,11Z,14Z,17Z))	LMGP04010840	Lipids and lipid-like molecules	Glycerophospholipids	Glycerophosphoglycerols	M+Na	C48H73O10P	35.5	0	-9.71508	1.12646	0.000148167	0.00129289	2.10785	4.31049	132.58	30.7575	177.101	107.094	205.994	113.816	205.949	59.8144	26.2142	13.3738	1.28368e-06	54.8693	1.04463	89.0431	143.041	100.575	107.111	151.984	156.909	135.86
3.08_990.6063m/z	990.606	3.08275	pos	PIM1(16:0/16:0)	LMGP15010003	Lipids and lipid-like molecules	Glycerophospholipids	Glycerophosphoinositolglycans	M+NH4	C47H89O18P	35.9	0	-6.31745	1.21857	0.00796257	0.0219789	2.24335	4.73496	180.338	38.0864	94.5917	222.794	384.153	62.2214	283.633	44.1132	67.927	38.5983	12.7661	42.2011	24.6492	42.377	278.518	57.2305	152.428	82.3308	316.233	195.286
7.92_555.2909m/z	555.291	7.92085	pos	1-hexadecanoyl-sn--glycero-3-phospho-D-myo-inositol	LMGP02060006	Lipids and lipid-like molecules	Glycerophospholipids	Glycerophosphoinositols	M+H-H2O	C25H49O12P	41	15.9	-3.49615	1.35103	0.000160835	0.00134945	1.92168	3.78865	203.405	53.6881	238.176	132.157	500.254	175.716	200.438	218.624	100.267	32.6209	31.7902	35.8931	1.28368e-06	121.558	195.697	149.718	189.996	231.555	269.891	183.575
2.61_679.3748m/z	679.375	2.60633	neg	PI(12:0/12:0)	LMGP06010962	Lipids and lipid-like molecules	Glycerophospholipids	Glycerophosphoinositols	M-H2O-H	C33H63O13P	38.9	10.9	-11.42	4.53987	0.000845476	0.00405301	0.660605	1.58075	5032.37	3183.54	4453.02	4809.93	7322.53	4376.39	6253.65	3272.69	3489.74	2734.29	2313.78	3134.74	3523.68	3905.03	6203.35	4654.54	4096.53	4470.75	5430.87	5338.19
2.66_723.4015m/z	723.402	2.66317	neg	PI(12:0/14:1(9Z))	LMGP06010014	Lipids and lipid-like molecules	Glycerophospholipids	Glycerophosphoinositols	M-H	C35H65O13P	38.8	8.84	-10.3021	4.422	0.000470269	0.00271321	0.724199	1.65198	4343.18	2629.07	3662.16	4150.77	6386.64	3668.07	5068.32	2669.71	2694.97	2378.71	1849.85	2635.86	2990.4	3224.64	5389.69	3950.12	3534.98	3938.24	4527.9	4718.17
6.50_775.4212m/z	775.421	6.49792	pos	PI(12:0/16:1(9Z))	LMGP06010017	Lipids and lipid-like molecules	Glycerophospholipids	Glycerophosphoinositols	M+Na	C37H69O13P	33.7	0	-20.7977	1.72498	0.000860117	0.00409168	0.94408	1.92396	564.85	293.587	574.523	450.107	738.525	568.693	491.41	394.743	303.839	313.937	139.686	344.922	182.763	476.374	502.83	620.857	444.738	628.499	613.406	578.769
2.85_845.4520m/z	845.452	2.84882	neg	PI(12:0/20:5(5Z,8Z,11Z,14Z,17Z))	LMGP06010031	Lipids and lipid-like molecules	Glycerophospholipids	Glycerophosphoinositols	M+FA-H	C41H69O13P	33.6	0.835	7.7279	1.04233	0.000845182	0.00405301	0.834278	1.78296	215.323	120.767	285.063	261.377	335.846	264.341	291.323	278.309	137.018	102.446	80.5298	134.293	121.617	148.697	284.443	181.47	177.823	183.804	225.809	238.589
7.29_775.4212m/z	775.421	7.29487	pos	PI(13:0/15:1(9Z))	LMGP06010039	Lipids and lipid-like molecules	Glycerophospholipids	Glycerophosphoinositols	M+Na	C37H69O13P	32.8	0	-20.7563	2.63758	2.52724e-05	0.00061398	2.79302	6.9308	641.526	92.5617	478.679	464.247	1677.1	453.066	729.289	247.71	81.6481	88.497	57.6468	126.566	19.8782	181.134	887.241	473.586	507.116	575.985	833.892	571.335
6.44_863.4733m/z	863.473	6.43975	pos	PI(13:0/22:6(4Z,7Z,10Z,13Z,16Z,19Z))	LMGP06010060	Lipids and lipid-like molecules	Glycerophospholipids	Glycerophosphoinositols	M+Na	C44H73O13P	35.9	0.148	6.14572	1.79768	0.000132628	0.00121296	1.12006	2.17356	500.41	230.225	479.804	446.581	675.269	511.606	516.838	388.362	238.118	198.764	111.455	304.814	159.342	368.859	531.008	515.466	398.829	547.814	471.793	537.548
6.30_819.4465m/z	819.447	6.30225	pos	PI(14:1(9Z)/16:0)	LMGP06010082	Lipids and lipid-like molecules	Glycerophospholipids	Glycerophosphoinositols	M+K	C39H73O13P	34.4	0.456	5.77805	1.74636	0.000917903	0.0043023	0.852076	1.8051	622.949	345.106	686.613	558.164	837.127	649.143	647.249	509.74	387.337	370.62	156.826	440.058	225.423	490.37	569.991	654.093	503.38	658.08	684.966	667.186
7.66_775.4209m/z	775.421	7.65852	pos	PI(15:1(9Z)/13:0)	LMGP06010130	Lipids and lipid-like molecules	Glycerophospholipids	Glycerophosphoinositols	M+Na	C37H69O13P	32.5	0	-21.1382	2.91994	2.1466e-05	0.000598019	2.63502	6.21183	803.013	129.271	672.97	603.027	2072.5	588.876	953.905	311.707	151.354	118.367	27.6135	185.088	37.4831	255.724	1012.46	579.374	631.97	783.798	1080.55	729.929
7.54_885.4872m/z	885.487	7.54222	pos	PI(15:1(9Z)/20:2(11Z,14Z))	LMGP06010150	Lipids and lipid-like molecules	Glycerophospholipids	Glycerophosphoinositols	M+K	C44H79O13P	35.3	0.86	-2.13907	1.27018	1.10492e-05	0.000566145	3.12633	8.73213	141.958	16.257	124.951	140.77	394.248	104.14	191.378	49.5252	21.9917	5.69682	5.25623	28.7846	1.1683	34.6443	194.768	106.275	112.114	128.593	175.494	134.505
7.38_863.4727m/z	863.473	7.3822	pos	PI(15:1(9Z)/20:5(5Z,8Z,11Z,14Z,17Z))	LMGP06010153	Lipids and lipid-like molecules	Glycerophospholipids	Glycerophosphoinositols	M+Na	C44H73O13P	35	0	5.43038	2.16799	2.78846e-05	0.000626449	2.63698	6.22027	441.826	71.03	368.748	331.176	1075.01	322.063	533.138	168.777	87.4401	54.3179	11.4717	112.649	16.1631	144.139	586.334	303.306	351.471	442.588	563.497	403.759
6.66_775.4219m/z	775.422	6.65673	pos	PI(16:1(9Z)/12:0)	LMGP06010169	Lipids and lipid-like molecules	Glycerophospholipids	Glycerophosphoinositols	M+Na	C37H69O13P	33.7	0	-19.8649	1.25281	0.000417152	0.00248423	1.15381	2.22501	247.956	111.441	255.872	224.653	333.237	206.49	255.667	189.52	111.354	146.118	25.2568	159.412	61.7754	164.728	243.779	227.488	202.809	257.462	289.746	266.455
7.21_863.4716m/z	863.472	7.20922	pos	PI(17:2(9Z,12Z)/18:4(6Z,9Z,12Z,15Z))	LMGP06010261	Lipids and lipid-like molecules	Glycerophospholipids	Glycerophosphoinositols	M+Na	C44H73O13P	34.3	0	4.10558	1.57606	3.20941e-05	0.000647006	3.23658	9.4256	222.441	23.5996	211.019	125.297	595.139	138.533	220.42	77.3493	12.1933	14.5646	1.28368e-06	22.2977	1.28368e-06	92.5422	286.872	187.17	167.11	200.341	306.546	186.605
6.27_863.4733m/z	863.473	6.27092	pos	PI(18:4(6Z,9Z,12Z,15Z)/17:2(9Z,12Z))	LMGP06010403	Lipids and lipid-like molecules	Glycerophospholipids	Glycerophosphoinositols	M+Na	C44H73O13P	34.4	0.117	6.2188	1.7517	0.000434063	0.00255383	0.763427	1.69752	647.295	381.319	616.975	575.939	791.533	649.844	691.229	519.007	392.797	376.084	239.049	464.866	278.155	536.961	668.739	672.08	525.223	672.932	670.391	674.408
6.38_973.5384m/z	973.538	6.37758	pos	PI(20:2(11Z,14Z)/22:6(4Z,7Z,10Z,13Z,16Z,19Z))	LMGP06010556	Lipids and lipid-like molecules	Glycerophospholipids	Glycerophosphoinositols	M+K	C51H83O13P	31.9	0.182	19.3605	1.55559	7.41671e-05	0.000895734	1.24716	2.37374	343.239	144.599	320.257	311.779	472.974	380.4	388.733	252.981	146.678	129.931	64.0495	199.567	91.4763	235.89	366.899	332.701	275.186	374.491	378.251	331.907
6.22_973.5384m/z	973.538	6.22408	pos	PI(20:4(5Z,8Z,11Z,14Z)/22:4(7Z,10Z,13Z,16Z))	LMGP06010615	Lipids and lipid-like molecules	Glycerophospholipids	Glycerophosphoinositols	M+K	C51H83O13P	31.7	0.115	19.3902	1.51051	9.745e-05	0.0010208	1.08916	2.1275	356.36	167.502	359.594	361.307	556.135	376.981	451.25	267.62	173.019	164.362	84.5521	205.862	119.153	258.062	409.608	343.128	285.842	372.321	375.594	351.667
7.57_863.4732m/z	863.473	7.57103	pos	PI(20:5(5Z,8Z,11Z,14Z,17Z)/15:1(9Z))	LMGP06010622	Lipids and lipid-like molecules	Glycerophospholipids	Glycerophosphoinositols	M+Na	C44H73O13P	35.7	0	6.01737	1.54332	5.44974e-05	0.000774791	3.12494	8.72368	214.434	24.5806	173.15	158.035	548.796	150.59	257.053	59.576	36.6835	13.5321	1.28368e-06	33.6745	5.65642	57.9372	307.079	130.459	169.974	207.188	275.722	196.18
6.24_929.5122m/z	929.512	6.23958	pos	PI(20:5(5Z,8Z,11Z,14Z,17Z)/20:3(8Z,11Z,14Z))	LMGP06010638	Lipids and lipid-like molecules	Glycerophospholipids	Glycerophosphoinositols	M+Na	C49H79O13P	35.5	0	-3.14629	1.62691	0.000113203	0.00110586	1.02627	2.03675	436.191	214.16	432.639	414.742	633.761	452.408	519.003	331.485	212.989	220.775	109.777	264.15	153.651	323.621	465.955	439.658	349.55	479.665	433.938	448.379
6.53_951.5261m/z	951.526	6.52708	pos	PI(22:1(11Z)/18:4(6Z,9Z,12Z,15Z))	LMGP06010710	Lipids and lipid-like molecules	Glycerophospholipids	Glycerophosphoinositols	M+K	C49H85O13P	33.9	0	-10.8065	1.06194	0.00020099	0.00154602	2.01066	4.02966	126.809	31.469	100.899	119.544	192.765	138.055	174.116	56.3928	20.6684	24.4057	1.28368e-06	53.6238	17.4638	72.6525	187.032	125.776	98.3863	124.576	116.688	108.398
6.22_951.5248m/z	951.525	6.22408	pos	PI(22:2(13Z,16Z)/18:3(6Z,9Z,12Z))	LMGP06010739	Lipids and lipid-like molecules	Glycerophospholipids	Glycerophosphoinositols	M+K	C49H85O13P	33.5	0.037	-12.1893	1.58333	7.38032e-05	0.000895734	1.09254	2.13249	389.743	182.764	387.934	388.267	539.214	406.896	465.739	311.828	187.384	179.865	94.7672	232.679	123.32	278.571	423.231	394.854	310.897	407.374	404.007	398.092
6.39_951.5251m/z	951.525	6.39308	pos	PI(22:2(13Z,16Z)/18:3(9Z,12Z,15Z))	LMGP06010740	Lipids and lipid-like molecules	Glycerophospholipids	Glycerophosphoinositols	M+K	C49H85O13P	33.5	0	-11.9027	1.54294	7.94203e-05	0.000912201	1.1589	2.23287	363.572	162.827	357.428	324.358	495.92	361.205	407.652	268.817	165.132	164.715	88.727	191.318	116.132	250.937	400.511	374.905	285.861	429.831	364.661	325.662
6.74_863.4730m/z	863.473	6.7444	pos	PI(22:6(4Z,7Z,10Z,13Z,16Z,19Z)/13:0)	LMGP06010787	Lipids and lipid-like molecules	Glycerophospholipids	Glycerophosphoinositols	M+Na	C44H73O13P	35.5	0	5.86808	1.12068	0.000233177	0.0016972	1.15674	2.22953	192.307	86.2543	198.234	169.521	233.422	189.642	218.344	137.81	88.7928	75.4066	30.1834	119.556	59.5801	144.007	188.87	183.855	155.649	204.298	219.602	201.566
6.51_973.5386m/z	973.539	6.51242	pos	PI(22:6(4Z,7Z,10Z,13Z,16Z,19Z)/20:2(11Z,14Z))	LMGP06010806	Lipids and lipid-like molecules	Glycerophospholipids	Glycerophosphoinositols	M+K	C51H83O13P	30.5	28.4	19.6099	1.50048	4.79868e-05	0.000740618	1.5873	3.00487	284.895	94.8111	328.909	247.473	427.629	298.622	314.987	192.389	109.02	88.9386	7.47869	116.694	72.6451	174.09	251.125	304.71	217.336	312.188	318.311	305.697
6.41_907.4993m/z	907.499	6.40858	pos	PI(O-16:0/22:6(4Z,7Z,10Z,13Z,16Z,19Z))	LMGP06020089	Lipids and lipid-like molecules	Glycerophospholipids	Glycerophosphoinositols	M+K	C47H81O12P	34.4	1.51	-11.996	1.54565	0.000211258	0.00158916	1.03367	2.04722	397.571	194.2	409.156	364.062	548.2	417.435	413.989	280.192	180.432	208.533	94.3255	251.872	127.88	302.16	432.717	403.001	319.185	435.496	407.887	387.138
6.70_907.4994m/z	907.499	6.70007	pos	PI(P-18:0/20:5(5Z,8Z,11Z,14Z,17Z))	LMGP06030051	Lipids and lipid-like molecules	Glycerophospholipids	Glycerophosphoinositols	M+K	C47H81O12P	34.1	0	-11.9225	1.06511	3.98327e-05	0.000690699	1.25939	2.39394	156.012	65.1698	143.406	149.456	227.212	169.645	198.895	100.058	56.8564	58.0949	39.0623	89.8169	43.3806	103.808	161.506	153.82	126.591	148.566	183.779	161.812
4.56_742.3889m/z	742.389	4.55667	pos	PS(12:0/18:2(9Z,12Z))	LMGP03010053	Lipids and lipid-like molecules	Glycerophospholipids	Glycerophosphoserines	M+K	C36H66NO10P	31.8	0.0929	-23.7306	1.85453	0.000706823	0.00359756	0.725572	1.65356	797.758	482.45	936.168	462.282	1090.54	751.938	528.669	839.618	524.602	490.456	341.471	541.182	383.675	613.312	768.531	838.145	641.369	890.698	964.646	683.159
6.29_758.4310m/z	758.431	6.28658	pos	PS(12:0/19:1(9Z))	LMGP03010058	Lipids and lipid-like molecules	Glycerophospholipids	Glycerophosphoserines	M+K	C37H70NO10P	33.3	3.58	-8.18276	1.25048	3.19804e-05	0.000647006	1.47339	2.77674	191.135	68.8342	171.831	196.355	309.976	162.906	246.203	126.092	69.852	67.614	39.089	97.1808	42.2227	97.0467	227.175	149.719	156.324	180.373	218.077	215.139
6.41_716.3973m/z	716.397	6.40858	pos	PS(13:0/15:1(9Z))	LMGP03010071	Lipids and lipid-like molecules	Glycerophospholipids	Glycerophosphoserines	M+K	C34H64NO10P	35.8	8.7	10.8876	2.24968	1.83273e-05	0.000596272	1.23806	2.35881	701.698	297.48	730.275	678.241	1266.31	720.216	768.494	486.768	336.674	285.504	209.388	334.95	189.919	428.448	658.502	674.33	552.973	750.245	829.219	744.921
6.54_716.3983m/z	716.398	6.54175	pos	PS(14:1(9Z)/14:0)	LMGP03010111	Lipids and lipid-like molecules	Glycerophospholipids	Glycerophosphoserines	M+K	C34H64NO10P	36.6	8.43	12.3727	3.3519	3.40738e-05	0.00065794	1.39136	2.62326	1482.42	565.108	1434.57	1315.17	2907.52	1491.63	1727.79	848.497	615.17	515.019	260.475	734.988	344.629	920.368	1346.04	1504.52	1160.72	1601.72	1730.99	1550.57
6.60_782.4380m/z	782.438	6.5994	pos	PS(15:0/18:3(9Z,12Z,15Z))	LMGP03010147	Lipids and lipid-like molecules	Glycerophospholipids	Glycerophosphoserines	M+K	C39H70NO10P	37.8	4.35	1.46774	1.91919	1.99192e-05	0.000596272	2.04641	4.13077	382.692	92.644	300.911	321.796	805.351	336.759	479.734	67.2071	58.1306	57.1287	20.5764	182.189	44.7043	193.135	435.242	357.478	302.98	350.024	456.912	393.514
4.59_830.4411m/z	830.441	4.588	pos	PS(15:1(9Z)/22:6(4Z,7Z,10Z,13Z,16Z,19Z))	LMGP03010191	Lipids and lipid-like molecules	Glycerophospholipids	Glycerophosphoserines	M+K	C43H70NO10P	36.7	1.73	5.32533	1.78309	0.000372723	0.00228116	0.93546	1.9125	587.613	307.249	696.229	329.006	867.995	523.086	386.748	539.35	327.768	300.338	195.01	373.944	237.195	409.235	575.003	590.86	473.066	641.551	753.068	492.13
6.47_848.4728m/z	848.473	6.46892	pos	PS(16:1(9Z)/22:4(7Z,10Z,13Z,16Z))	LMGP03010225	Lipids and lipid-like molecules	Glycerophospholipids	Glycerophosphoserines	M+K	C44H76NO10P	34.5	2.81	-13.6577	1.99775	7.50045e-06	0.000520695	1.83411	3.56551	439.671	123.312	396.833	415.259	794.062	379.916	498.34	208.953	156.893	88.91	28.5258	208.498	52.4683	204.577	456.199	440.21	343.759	448.271	483.762	465.823
6.15_758.4263m/z	758.426	6.14543	pos	PS(17:0/14:1(9Z))	LMGP03010006	Lipids and lipid-like molecules	Glycerophospholipids	Glycerophosphoserines	M+K	C37H70NO10P	33.5	0.27	-14.7239	1.18651	0.000535411	0.00297496	0.680966	1.60321	321.27	200.391	313.528	314.617	410.284	312.277	323.009	322.515	233.829	195.301	141.826	260.703	154.915	215.773	358.857	282.822	272.214	339.109	358.173	316.444
6.50_782.4362m/z	782.436	6.49792	pos	PS(18:3(6Z,9Z,12Z)/15:0)	LMGP03010370	Lipids and lipid-like molecules	Glycerophospholipids	Glycerophosphoserines	M+K	C39H70NO10P	38.3	5.72	-0.927947	2.60492	4.63613e-05	0.00072673	1.32172	2.49963	927.957	371.238	887.979	863.175	1879.15	930.461	1109.58	485.053	363.199	430.334	157.575	471.279	206.54	598.499	919.29	913.111	732.273	995.257	1064.62	943.195
6.57_826.4646m/z	826.465	6.57073	pos	PS(18:3(6Z,9Z,12Z)/20:5(5Z,8Z,11Z,14Z,17Z))	LMGP03010390	Lipids and lipid-like molecules	Glycerophospholipids	Glycerophosphoserines	M+Na	C44H70NO10P	37.1	0	2.05767	1.49548	6.15885e-05	0.000806126	2.28041	4.85817	225.044	46.3229	192.653	188.905	485.284	228.15	282.486	68.9561	51.0692	16.9762	1.28368e-06	74.7061	1.28368e-06	135.186	255.347	221.178	171.971	193.991	223.787	283.991
2.70_682.4217m/z	682.422	2.6961	pos	PS(18:4(6Z,9Z,12Z,15Z)/12:0)	LMGP03010425	Lipids and lipid-like molecules	Glycerophospholipids	Glycerophosphoserines	M+H-H2O	C36H62NO10P	37.8	28.4	19.7439	1.40049	0.0109776	0.0283147	1.91274	3.76524	263.335	69.9383	101.27	372.681	646.526	96.3138	390.27	87.1594	159.412	79.2988	45.3457	57.4366	37.1704	40.9662	390.493	77.0459	225.374	131.266	444.625	311.204
2.94_858.5269m/z	858.527	2.93858	pos	PS(18:4(6Z,9Z,12Z,15Z)/22:2(13Z,16Z))	LMGP03010453	Lipids and lipid-like molecules	Glycerophospholipids	Glycerophosphoserines	M+Na	C46H78NO10P	38.4	12.3	1.62824	1.34163	0.00582762	0.0172884	2.10932	4.31486	220.744	51.1591	142.161	300.153	505.234	82.1524	339.977	83.666	108.749	44.4159	40.5129	24.6434	36.2074	52.4258	257.607	93.2751	180.181	108.123	391.614	293.666
6.64_562.3071m/z	562.307	6.6424	pos	PS(19:0/0:0)	LMGP03050028	Lipids and lipid-like molecules	Glycerophospholipids	Glycerophosphoserines	M+Na	C25H50NO9P	40.9	22.6	-8.28068	2.19848	0.000302635	0.00199392	1.10478	2.15066	817.481	380.106	908.058	668.495	1393.07	885.893	854.215	583.676	438.344	359.366	168.332	476.026	338.224	500.344	602.311	896.33	640.654	957.859	951.398	856.331
6.85_842.4245m/z	842.425	6.84907	pos	PS(20:5(5Z,8Z,11Z,14Z,17Z)/18:3(6Z,9Z,12Z))	LMGP03010661	Lipids and lipid-like molecules	Glycerophospholipids	Glycerophosphoserines	M+K	C44H70NO10P	37.9	11.4	-15.4005	1.10142	0.00166399	0.00667499	1.18801	2.27839	206.215	90.5091	268.832	134.738	296.41	263.315	186.082	152.178	97.7116	89.7077	35.157	169.459	38.3979	112.621	145.526	245.935	165.83	236.21	247.371	196.415
7.01_842.4249m/z	842.425	7.00805	pos	PS(20:5(5Z,8Z,11Z,14Z,17Z)/18:3(9Z,12Z,15Z))	LMGP03010662	Lipids and lipid-like molecules	Glycerophospholipids	Glycerophosphoserines	M+K	C44H70NO10P	37.8	11.3	-14.9599	1.29769	0.000847882	0.00406028	1.51216	2.85237	257.223	90.1789	301.177	166.316	444.354	264.498	201.936	151.212	130.972	108.432	10.1556	136.709	64.27	90.5348	158.239	342.616	191.062	298.173	314.314	238.935
6.60_620.3342m/z	620.334	6.5994	pos	PS(22:0/0:0)	LMGP03050025	Lipids and lipid-like molecules	Glycerophospholipids	Glycerophosphoserines	M+K	C28H56NO9P	43	32.3	3.03145	1.23316	6.09593e-05	0.000804163	1.66513	3.17142	178.533	56.2943	184.78	119.926	391.308	186.508	190.145	89.259	84.3841	28.6599	26.1223	60.3941	19.0396	119.166	176.045	164.233	142.461	191.404	198.931	198.124
2.90_562.3425m/z	562.343	2.89542	pos	PS(22:1(11Z)/0:0)	LMGP03050023	Lipids and lipid-like molecules	Glycerophospholipids	Glycerophosphoserines	M+H-H2O	C28H54NO9P	47.6	65.1	-13.4632	1.22877	0.00151135	0.00624566	1.08068	2.11504	254.551	120.353	229.993	377.423	590.137	277.895	459.557	200.836	198.571	108.651	78.5539	146.217	80.5927	109.533	348.544	180.458	242.441	200.974	286.955	267.934
6.67_848.4732m/z	848.473	6.67107	pos	PS(22:4(7Z,10Z,13Z,16Z)/16:1(9Z))	LMGP03010794	Lipids and lipid-like molecules	Glycerophospholipids	Glycerophosphoserines	M+K	C44H76NO10P	34.1	2.05	-13.1924	1.583	5.58081e-05	0.000779433	1.53482	2.89753	312.221	107.754	334.194	318.075	594.042	321.849	381.905	202.685	126.755	87.3963	33.2957	159.536	73.8578	165.685	297.366	269.407	253.32	335.971	405.028	312.236
6.59_804.4512m/z	804.451	6.58507	pos	PS(P-16:0/20:5(5Z,8Z,11Z,14Z,17Z))	LMGP03030022	Lipids and lipid-like molecules	Glycerophospholipids	Glycerophosphoserines	M+K	C42H72NO9P	37	5.04	-8.39227	1.66121	1.46812e-05	0.000575934	2.21996	4.65879	277.05	59.4683	258.637	217.127	660.119	239.573	411.109	133.863	75.6129	69.6987	13.2917	67.4384	17.2164	113.551	319.284	221.031	215.53	256.579	359.276	290.601
6.76_730.3996m/z	730.4	6.7594	pos	OA-PC	LMGP20010030	Lipids and lipid-like molecules	Glycerophospholipids	Oxidized glycerophospholipids	M+K	C35H66NO10P	30.1	10.4	-8.72324	1.40689	0.000368371	0.0022623	1.13194	2.19153	306.995	140.082	281.999	220.455	485.038	305.062	336.059	258.065	130.363	91.7305	74.8469	200.068	100.581	242.904	278.202	302.702	248.476	328.072	359.481	325.034
6.44_728.4137m/z	728.414	6.43975	pos	OHDdiA-PE	LMGP20020051	Lipids and lipid-like molecules	Glycerophospholipids	Oxidized glycerophospholipids	M+Na	C35H64NO11P	37.3	18.4	3.91285	1.39228	4.02148e-05	0.000692555	1.83537	3.56863	213.975	59.9599	165.166	187.748	301.014	182.285	259.949	128.534	42.6456	42.6381	14.3743	93.6321	46.231	120.238	270.299	177.658	171.403	203.749	240.822	219.917
3.01_738.4476m/z	738.448	3.01075	pos	OHODA-PG	LMGP20060035	Lipids and lipid-like molecules	Glycerophospholipids	Oxidized glycerophospholipids	M+NH4	C36H65O12P	40.2	32.8	-10.4991	1.15484	0.00921046	0.0247137	1.01397	2.01946	258.515	128.012	269.412	319.736	405.429	240.425	381.615	223.744	231.607	126.812	85.3461	111.964	90.5394	121.804	356.814	126.16	219.556	228.844	320.864	298.849
4.53_767.3732m/z	767.373	4.53307	neg	OHODiA-PI	LMGP20050032	Lipids and lipid-like molecules	Glycerophospholipids	Oxidized glycerophospholipids	M-H	C35H61O16P	39.4	25.6	14.0604	1.07924	1.99488e-05	0.000596272	2.44537	5.44666	113.028	20.7519	119.131	144.482	166.215	162.494	36.811	272.681	23.1578	10.1326	3.26877	31.4922	10.4809	45.9789	136.011	88.4733	88.7413	117.164	148.897	98.8844
5.91_645.3713m/z	645.371	5.90927	pos	OKODA-PA	LMGP20070033	Lipids and lipid-like molecules	Glycerophospholipids	Oxidized glycerophospholipids	M+H	C33H57O10P	37.9	0	-7.58355	1.52062	0.0017981	0.00709242	0.394513	1.3145	893.686	679.868	826.255	949.114	1027.14	982.025	1035.93	748.825	673.481	645.73	542.92	779.376	637.051	800.65	907.165	928.016	744.782	914.629	889.651	977.872
7.57_679.3575m/z	679.358	7.57103	pos	OKODiA-PG	LMGP20060030	Lipids and lipid-like molecules	Glycerophospholipids	Oxidized glycerophospholipids	M+H	C32H55O13P	32.8	0	18.0241	1.5295	9.88226e-06	0.000549593	2.95607	7.76009	208.933	26.924	162.582	160.514	516.01	146.752	202.693	90.0497	36.6207	17.1507	1.28368e-06	44.792	1.28368e-06	62.9806	255.071	150.163	164.032	208.588	272.429	203.313
7.54_691.3494n	709.382	7.54222	pos	OKODiA-PS	LMGP20040030	Lipids and lipid-like molecules	Glycerophospholipids	Oxidized glycerophospholipids	M+H, M+NH4	C32H54NO13P	32.6	1.03	23.3457	4.31955	2.71747e-05	0.000625735	2.11295	4.32576	1920.45	443.957	1722.7	1848.87	4433.61	1528.04	2094.21	908.174	409.982	520.785	130.911	542.778	169.261	890.027	2368.14	1434.06	1518.78	1961.66	2412.37	1827.71
6.33_714.4048m/z	714.405	6.33258	pos	OON-PC	LMGP20010029	Lipids and lipid-like molecules	Glycerophospholipids	Oxidized glycerophospholipids	M+K	C35H66NO9P	33.3	0	-8.6407	1.56129	9.31258e-05	0.00100126	1.00996	2.01385	395.653	196.465	357.774	364.401	531.37	386.968	427.806	279.536	235.472	185.024	130.738	240.847	114.828	271.883	439.298	374.817	319.992	424.075	428.521	387.213
6.47_628.3461m/z	628.346	6.46892	pos	OS-PG	LMGP20060020	Lipids and lipid-like molecules	Glycerophospholipids	Oxidized glycerophospholipids	M+NH4	C28H51O12P	38.4	11.3	0.786125	2.34704	6.73791e-05	0.000847874	1.24805	2.3752	790.872	332.97	795.109	656.218	1465.74	802.274	840.853	494.814	382.14	316.978	141.637	455.385	203.196	498.484	713.634	811.442	627.025	871.174	856.927	865.028
7.21_650.3599m/z	650.36	7.20922	pos	PA-PS	LMGP20040014	Lipids and lipid-like molecules	Glycerophospholipids	Oxidized glycerophospholipids	M+H-H2O	C31H58NO12P	39.1	14.2	-9.64746	1.41522	1.45945e-05	0.000575832	3.35468	10.2296	174.802	17.0879	160.993	147.095	468.279	133.866	195.935	38.817	16.7866	10.8806	1.28368e-06	17.7758	15.7937	41.2907	214.365	113.783	146.959	161.554	245.656	166.494
6.71_542.3117m/z	542.312	6.71473	pos	PG-PA	LMGP20070016	Lipids and lipid-like molecules	Glycerophospholipids	Oxidized glycerophospholipids	M+NH4	C24H45O10P	37.2	0.0453	5.40124	1.29025	9.59158e-06	0.000547921	1.28642	2.43923	221.658	90.8722	219.049	212.94	433.887	231.666	261.362	123.247	92.8816	83.7615	63.4681	117.229	56.8287	131.064	218.24	218.831	175.478	225.314	249.408	242.678
3.01_680.4058m/z	680.406	3.01075	pos	PHDdiA-PE	LMGP20020025	Lipids and lipid-like molecules	Glycerophospholipids	Oxidized glycerophospholipids	M+H	C33H62NO11P	44.9	44.7	-11.0479	1.03366	0.00947603	0.0252848	0.687424	1.61041	327.228	203.196	392.722	227.754	536.608	363.452	161.475	384.653	262.157	188.637	107.274	272.794	205.157	183.159	264.312	348.32	269.692	374.826	441.386	264.835
6.57_672.3724m/z	672.372	6.57073	pos	PHODiA-PG	LMGP20060007	Lipids and lipid-like molecules	Glycerophospholipids	Oxidized glycerophospholipids	M+NH4	C30H55O13P	38.5	5.07	0.764844	3.56659	4.29102e-05	0.000706516	1.45679	2.74496	1626.63	592.587	1557.83	1230.19	2994.42	1561.52	1776.36	933.759	690.499	596.351	261.072	738.912	353.255	915.435	1431.14	1577.51	1274.45	1630.06	1792.37	2054.24
6.42_578.3000n	596.336	6.42425	pos	PKODiA-PA	LMGP20070008	Lipids and lipid-like molecules	Glycerophospholipids	Oxidized glycerophospholipids	M+H, M+NH4	C27H47O11P	34.4	1.82	24.8989	1.78139	0.000118014	0.00113544	1.13672	2.19881	486.608	221.305	481.637	405.971	695.691	459.865	500.272	332.875	184.385	217.315	93.5885	318.977	178.242	335.322	480.96	465.535	396.156	551.367	531.767	493.862
7.61_635.3310m/z	635.331	7.61452	pos	PKODiA-PG	LMGP20060008	Lipids and lipid-like molecules	Glycerophospholipids	Oxidized glycerophospholipids	M+H-H2O	C30H53O13P	33.5	0	18.1829	1.24634	5.79262e-06	0.000488114	2.94291	7.68962	138.928	18.067	135.952	99.3211	350.957	96.1777	142.887	41.452	15.5368	17.5732	1.90716	30.3652	1.28368e-06	43.0196	160.774	108.382	107.936	143.784	183.392	129.302
6.92_540.2941m/z	540.294	6.92122	pos	(22E)-26,26,26,27,27,27-hexafluoro-1alpha,25-dihydroxy-22,23-didehydrovitamin D3	LMST03020082	Lipids and lipid-like molecules	Sterol Lipids	Secosteroids	M+NH4	C27H36F6O3	41.3	20.3	6.53352	1.97362	0.00079934	0.00390291	0.997033	1.99589	703.608	352.528	817.61	623	1336.91	766.134	733.013	532.577	386.474	314.067	181.683	492.093	218.002	522.849	548.691	777.221	562.36	799.572	768.08	765.723
6.77_540.2938m/z	540.294	6.77457	pos	(23E)-26,26,26,27,27,27-hexafluoro-1alpha,25-dihydroxy-23,24-didehydrovitamin D3	LMST03020083	Lipids and lipid-like molecules	Sterol Lipids	Secosteroids	M+NH4	C27H36F6O3	40.9	19.6	5.95202	1.51574	0.000169523	0.00139147	1.10305	2.14808	369.078	171.817	403.791	320.547	649.712	405.319	395.617	279.903	187.924	176.107	93.1738	210.769	114.784	248.146	303.844	378.902	292.334	440.739	410.728	387.922
7.15_768.4134m/z	768.413	7.15088	pos	(6R)-vitamin D3 6,19-[4-{2-(6,7-dimethoxy-4-methyl-3-oxo-3,4-dihydroquinoxalinyl)ethyl}-1,2,4-triazoline-3,5-dione] adduct	LMST03020541	Lipids and lipid-like molecules	Sterol Lipids	Secosteroids	M+K	C42H59N5O6	38	0.0337	5.13298	1.34267	1.71969e-05	0.000596272	2.25551	4.77503	182.755	38.2731	199.876	137.114	317.8	183.494	182.622	126.137	32.9089	31.4544	6.36295	62.5529	7.39022	88.9695	168.743	179.736	139.907	194.86	239.339	173.947
5.52_360.2668n	343.264	5.52328	pos	1alpha,23-dihydroxy-24,25,26,27-tetranorvitamin D3	LMST03020020	Lipids and lipid-like molecules	Sterol Lipids	Secosteroids	M+H-H2O, M+H	C23H36O3	46.1	42.9	1.08077	1.29231	0.0168135	0.0663893	1.49763	2.82378	163.225	57.8037	0.837163	6.43681	1.28368e-06	34.0653	1.28368e-06	81.9508	107.509	1.28368e-06	103.074	30.2641	265.619	207.598	1.28368e-06	1.28368e-06	1.28368e-06	1.28368e-06	1.28368e-06	1.28368e-06
7.02_991.6712m/z	991.671	7.02222	pos	GM4(d18:1/16:0)	LMSP0601AA01	Lipids and lipid-like molecules	Sphingolipids	Acidic glycosphingolipids	M+H	C51H94N2O16	38.3	2.24	3.58912	23.5276	0.00128295	0.00552828	-0.617368	0.651859	98496	151100	108112	108232	81385.7	109107	75083.2	132391	139671	186683	184561	138523	136850	120313	96852	97459.5	90291.4	100522	90704.9	115146
8.65_512.5033m/z	512.503	8.65497	pos	Cer(d18:0/14:0)	LMSP02020016	Lipids and lipid-like molecules	Sphingolipids	Ceramides	M+H	C32H65NO3	39.4	7.51	-0.787108	1.18004	0.0127378	0.0318934	-0.771429	0.585837	215.204	367.344	228.855	170.046	110.512	289.521	232.456	199.271	431.489	545.181	358.547	288.239	241.882	338.724	315.633	208.74	201.6	138.515	191.698	235.034
6.83_557.3196m/z	557.32	6.8283	neg	29:2(5Z,9Z)(6Br)	LMFA01030891	Lipids and lipid-like molecules	Fatty Acyls	Fatty Acids and Conjugates	M+FA-H	C29H53BrO2	34.8	29.6	-2.98258	1.95056	0.0239185	0.0530055	-0.209937	0.864575	2752.51	3183.66	2343.7	2246.24	2390.18	2445.79	2584.56	2763.02	2976	3594.83	3407.76	2989.16	3259.35	2874.83	2952.78	2923.74	2368.64	2646.56	2535.9	3087.42
0.69_239.1617m/z	239.162	0.687033	pos	4-hydroxy lauric acid	LMFA01050038	Lipids and lipid-like molecules	Fatty Acyls	Fatty Acids and Conjugates	M+Na	C12H24O3	39.4	1.1	-0.423121	4.10111	0.0118533	0.0300469	-0.571837	0.67276	3508.81	5215.54	3629.16	3078.42	2526.91	3636.37	2767.14	4701.28	4390.9	6035.99	6185.52	4521.55	6032.54	4126.76	2529.68	3526.54	5337.17	3135.7	3466.99	3056.76
8.74_280.2403n	281.248	8.74113	pos	Linoleic acid	LMFA01030120	Lipids and lipid-like molecules	Fatty Acyls	Fatty Acids and Conjugates	M+H, M+NH4, M+H-H2O	C18H32O2	51.7	67.9	0.121935	1.65062	0.0214345	0.0483558	-0.681968	0.623314	605.91	972.077	442.877	631.326	314.064	504.99	560.632	636.718	720.387	1009.59	1474.05	1202.39	750.132	675.913	549.143	647.037	598.688	473.679	660.122	706.79
1.75_342.2125m/z	342.213	1.75147	pos	Arachidonoyl amine	LMFA08010007	Lipids and lipid-like molecules	Fatty Acyls	Fatty amides	M+K	C20H33NO	41.1	34.9	-22.6218	3.0911	0.000568147	0.0030953	-0.496806	0.708674	1943.84	2742.92	1927.77	1620.37	1793.11	1878	1391.39	2486.45	2617.15	2889.39	2853.02	2673.17	3050.65	2374.18	1425.18	2274.2	1723.82	2032.04	2042.84	2164.96
1.79_555.3156m/z	555.316	1.79363	pos	IC202B	LMFA08020183	Lipids and lipid-like molecules	Fatty Acyls	Fatty amides	M+Na	C23H44N6O8	49.8	65.8	8.0535	1.10949	0.00350817	0.0117014	-0.590143	0.664277	230.605	347.152	204.606	180.076	156.317	233.458	117	259.039	271.099	376.917	358.841	384.579	379.249	312.229	125.767	290.594	211.088	224.259	253.519	278.405
1.84_416.2851m/z	416.285	1.8363	pos	N-arachidonoyl glutamic acid	LMFA08020086	Lipids and lipid-like molecules	Fatty Acyls	Fatty amides	M+H-H2O	C25H39NO5	39	16	12.8832	1.65493	0.00291469	0.0101902	-0.711573	0.610654	387.956	635.313	412.118	281.089	257.233	489.242	145.616	499.56	520.08	631.266	685.273	674.873	742.875	557.511	160.864	538.641	409.377	475.088	338.271	405.497
1.84_541.2999m/z	541.3	1.8363	pos	TMC-1D	LMFA08020206	Lipids and lipid-like molecules	Fatty Acyls	Fatty amides	M+H	C30H40N2O7	37	11.1	16.7488	1.8059	0.00373855	0.0122803	-0.705238	0.613341	488.515	796.481	472.983	341.345	311.989	545.771	191.604	588.021	591.822	760.019	852.841	887.602	973.883	712.719	229.721	652.878	452.259	528.458	473.282	594.492
3.49_475.2807m/z	475.281	3.4899	pos	PA(19:0/0:0)	LMGP10050034	Lipids and lipid-like molecules	Glycerophospholipids	Glycerophosphates	M+Na	C22H45O7P	40.8	12.9	2.6732	1.22145	0.00045805	0.00265727	-0.701275	0.615028	219.795	357.373	244.668	262.464	132.706	203.34	220.821	342.818	412.219	324.199	350.662	280.916	322.629	453.615	246.571	222.241	196.778	220.518	214.176	218.484
7.02_495.3326n	496.339	7.02222	pos	PC(16:0/0:0)[rac]	LMGP01050113	Lipids and lipid-like molecules	Glycerophospholipids	Glycerophosphocholines	M+H-H2O, M+H	C24H50NO7P	48.9	45.2	0.143618	26.0116	0.00113497	0.00503202	-0.649366	0.63756	110704	173637	120642	118439	91460.2	123934	88476.1	157760	150154	209096	218368	159074	164217	140916	96531.9	122275	101043	115273	104656	124446
6.76_508.3394m/z	508.339	6.7594	pos	PC(17:1(10Z)/0:0)	LMGP01050002	Lipids and lipid-like molecules	Glycerophospholipids	Glycerophosphocholines	M+H	C25H50NO7P	46.5	40.1	-0.715493	1.46575	0.00500408	0.0154443	-0.899582	0.536042	257.967	481.245	341.491	423.222	249.18	289.208	211.866	410.655	401.138	560.021	733.049	366.009	500.637	326.613	231.801	235.247	239.795	278.069	280.753	282.138
2.27_504.3373m/z	504.337	2.27112	pos	PC(18:1(6Z)/0:0)	LMGP01050029	Lipids and lipid-like molecules	Glycerophospholipids	Glycerophosphocholines	M+H-H2O	C26H52NO7P	43.9	39.9	-14.4944	2.13083	0.0151381	0.0365919	-0.223492	0.85649	2892.36	3377	2575.55	2562.97	2350.96	2744.48	2285.77	2904.94	3106.84	3707.69	3408.64	3357.55	3487.96	3193.29	2424.52	3058.32	2522.1	2999.35	3036.35	3313.54
7.02_509.3095n	527.322	7.02222	pos	PC(8:0/8:0)	LMGP01011251	Lipids and lipid-like molecules	Glycerophospholipids	Glycerophosphocholines	M+H, M+NH4	C24H48NO8P	42.2	28.6	-4.3342	1.48377	0.000358236	0.00221727	-0.942715	0.520253	196.996	378.655	218.607	222.036	177.519	242.567	138.259	260.535	388.72	463.588	407.497	280.893	443.1	288.132	211.721	195.08	181.113	233.353	140.817	219.894
9.23_538.4232m/z	538.423	9.22895	pos	PC(O-20:0/0:0)	LMGP01060041	Lipids and lipid-like molecules	Glycerophospholipids	Glycerophosphocholines	M+H	C28H60NO6P	38.2	4.76	0.166048	2.02489	0.00940689	0.0251542	-1.04664	0.484095	434.282	897.101	310.492	841.801	194.393	239.755	172.575	275.535	515.295	1308.57	918.133	1276.11	664.35	700.145	388.683	336.341	506.495	352.538	648.749	372.888
2.33_518.3164m/z	518.316	2.32778	pos	1-(2-methoxy-6Z-octadecenyl)-sn-glycero-3-phosphoethanolamine	LMGP02060020	Lipids and lipid-like molecules	Glycerophospholipids	Glycerophosphoethanolamines	M+Na	C24H50NO7P	48.2	59	-10.6373	2.17331	0.0048597	0.0150666	-0.353388	0.782744	1612.59	2060.17	1723.8	1267.06	1130.3	1504.29	1162.72	1967.17	2049.3	2088.51	2133.35	2100.03	2176.69	1813.16	1147.31	1799.78	1425.11	1700.93	1890.72	1711.68
4.96_760.4294m/z	760.429	4.95832	pos	PE(13:0/22:6(4Z,7Z,10Z,13Z,16Z,19Z))	LMGP02010405	Lipids and lipid-like molecules	Glycerophospholipids	Glycerophosphoethanolamines	M+K	C40H68NO8P	36.6	5.42	-2.852	2.58257	0.000112158	0.00109918	-0.820286	0.56633	687.548	1214.04	742.202	1007.66	412.506	909.267	803.213	980.022	1330.17	1179.44	1275.32	1104.2	1425.29	969.831	585.369	898.143	618.764	701.997	546.912	774.103
7.96_481.3170n	482.324	7.96385	pos	PE(18:0/0:0)	LMGP02050001	Lipids and lipid-like molecules	Glycerophospholipids	Glycerophosphoethanolamines	M+H-H2O, M+H	C23H48NO7P	51.1	57.5	0.230576	4.12583	0.00198552	0.00762989	-0.649873	0.637336	2906.74	4560.77	2248.46	3197.8	2430.5	2732.92	1668.84	3546.58	4699.17	5391.92	5871.66	4236.49	3661.93	3503.44	2957.16	3237.2	2672.37	3016.21	2556.65	3000.86
4.64_618.4416m/z	618.442	4.635	pos	PE(18:0/10:0)	LMGP02010021	Lipids and lipid-like molecules	Glycerophospholipids	Glycerophosphoethanolamines	M+H-H2O	C33H66NO8P	37.2	10.7	-12.1875	1.7373	0.007706	0.0213958	-0.904813	0.534102	338.122	633.067	467.939	257.335	266.541	352.06	90.3184	389.079	838.221	826.582	652.667	562.399	429.222	489.312	99.7813	463.861	303.896	456.366	329.993	374.837
6.57_478.2923m/z	478.292	6.57073	pos	PE(18:2(9Z,12Z)/0:0)	LMGP02050011	Lipids and lipid-like molecules	Glycerophospholipids	Glycerophosphoethanolamines	M+H	C23H44NO7P	53.8	73.6	-1.09004	4.1226	0.0154134	0.0370934	-1.13918	0.454017	1642.59	3617.89	1160.43	1891.22	1090.67	1338.83	906.966	2182.18	2855.55	3974.09	6651.66	2926.3	3223.84	2075.92	1184.23	2375.57	1496.1	1661.08	1387.51	1751.03
2.74_738.4479m/z	738.448	2.7386	pos	PE(18:3(6Z,9Z,12Z)/15:0)	LMGP02010683	Lipids and lipid-like molecules	Glycerophospholipids	Glycerophosphoethanolamines	M+K	C38H70NO8P	42.3	28.2	1.16842	1.03659	0.00109483	0.00490808	-0.416793	0.749088	270.505	361.112	231.303	234.612	186.141	270.812	159.254	324.79	385.597	386.628	352.064	369.065	373.589	299.729	211.538	308.492	240.514	289.238	285.292	287.953
5.13_708.4040m/z	708.404	5.13015	pos	PE(18:4(6Z,9Z,12Z,15Z)/13:0)	LMGP02010739	Lipids and lipid-like molecules	Glycerophospholipids	Glycerophosphoethanolamines	M+K	C36H64NO8P	37.8	7.25	5.73732	2.49665	0.000135453	0.00122771	-0.525752	0.694597	1121.5	1614.61	1152.38	1398.72	861.454	1281.75	1228.33	1451.82	1698.24	1639.84	1622.02	1515.78	1868.29	1343.46	1122.89	1241.45	1001.18	1145.6	1011.96	1205.93
5.08_806.4623m/z	806.462	5.08315	pos	PE(18:4(6Z,9Z,12Z,15Z)/22:6(4Z,7Z,10Z,13Z,16Z,19Z))	LMGP02010768	Lipids and lipid-like molecules	Glycerophospholipids	Glycerophosphoethanolamines	M+Na	C45H70NO8P	34.4	2.59	-13.7886	2.11208	0.000585869	0.00315793	-0.54055	0.687509	831.108	1208.87	746.574	1191.27	561	984.858	1064.73	922.252	1214.86	1146.71	1279.75	1177.79	1432.96	1001.14	834.79	965.874	742.652	802.134	670.591	970.608
6.91_504.3081m/z	504.308	6.90672	pos	PE(20:3(8Z,11Z,14Z)/0:0)	LMGP02050022	Lipids and lipid-like molecules	Glycerophospholipids	Glycerophosphoethanolamines	M+H	C25H46NO7P	50.1	56.5	-0.678305	2.14517	0.000377954	0.00230083	-1.44902	0.366271	243.765	665.532	172.954	494.894	218.525	318.319	128.177	457.933	547.469	834.019	983.56	576.179	537.722	514.241	264.95	266.319	253.207	258.383	207.852	211.879
4.37_692.4780m/z	692.478	4.36768	pos	PE(20:5(5Z,8Z,11Z,14Z,17Z)/14:0)	LMGP02010964	Lipids and lipid-like molecules	Glycerophospholipids	Glycerophosphoethanolamines	M+H-H2O	C39H68NO8P	44.4	53.8	18.4316	2.04545	0.0017291	0.00687771	-0.962758	0.513075	394.192	768.294	547.318	299.473	297.637	456.253	138.015	510.245	916.315	950.555	815.065	712.499	587.583	627.745	126.236	564.737	358.988	518.063	355.503	441.628
6.53_525.2849n	526.292	6.52708	pos	PE(22:6(4Z,7Z,10Z,13Z,16Z,19Z)/0:0)	LMGP02050013	Lipids and lipid-like molecules	Glycerophospholipids	Glycerophosphoethanolamines	M+H, M+Na, M+H-H2O	C27H44NO7P	49.9	52	-1.15212	8.94909	0.00344794	0.0115502	-1.09603	0.467801	7135.23	15252.7	6358.08	10525.9	5939.77	9121.64	4352.67	12453.6	12434.2	18566.8	23623.4	14664.3	13083.8	9143.82	6026.79	8135.99	7104.91	8548.5	6420.56	6574.64
6.15_732.5459m/z	732.546	6.14543	pos	PE(P-18:0/20:5(5Z,8Z,11Z,14Z,17Z))	LMGP02030056	Lipids and lipid-like molecules	Glycerophospholipids	Glycerophosphoethanolamines	M+H-H2O	C43H76NO7P	42.3	45.4	17.6685	1.18657	0.0252447	0.0554864	-0.63529	0.643811	329.545	511.865	285.001	332.854	228.641	258.178	419.447	363.689	556.983	539.756	790.516	348.03	417.137	418.769	444.212	296.355	359.979	299.875	288.874	287.972
2.30_689.3742m/z	689.374	2.29945	pos	PG(14:1(9Z)/13:0)	LMGP04010110	Lipids and lipid-like molecules	Glycerophospholipids	Glycerophosphoglycerols	M+K	C33H63O10P	36.5	10.9	-7.46227	1.40064	0.00744388	0.0208158	-0.995158	0.501681	202.412	403.468	146.137	160.541	107.704	187.094	55.08	400.791	221.957	378.862	524.043	466.969	411.95	417.028	100.407	380.886	185.794	253.106	196.512	97.7686
4.48_703.3918m/z	703.392	4.47785	pos	PG(14:1(9Z)/14:0)	LMGP04010111	Lipids and lipid-like molecules	Glycerophospholipids	Glycerophosphoglycerols	M+K	C34H65O10P	33.4	5.51	-4.28129	1.45154	0.0016148	0.00652159	-0.369891	0.773841	593.939	767.521	718.431	469.554	374.221	613.866	455.33	816.908	835.337	794.117	654.382	713.742	817.739	789.81	571.786	705.027	512.342	651.094	545.529	577.858
4.20_685.4056m/z	685.406	4.1957	pos	PG(14:1(9Z)/14:1(9Z))	LMGP04010920	Lipids and lipid-like molecules	Glycerophospholipids	Glycerophosphoglycerols	M+Na	C34H63O10P	35.6	0	0.701565	1.0338	0.00158292	0.00644416	-0.506942	0.703712	242.158	344.116	220.673	267.142	142.069	219.33	313.196	241.472	344.97	339.006	365.54	267.668	376.457	371.052	311.763	237.974	211.806	212.019	207.067	272.321
6.44_581.3196m/z	581.32	6.43948	neg	PG(20:2(11Z,14Z)/0:0)	LMGP04050024	Lipids and lipid-like molecules	Glycerophospholipids	Glycerophosphoglycerols	M+FA-H	C26H49O9P	39.8	19.3	18.6786	1.98402	0.00660099	0.0189981	-0.428097	0.743242	1172.31	1577.29	1103.16	1248.01	1188.55	1182.57	1265.29	1279.27	1454.99	1673.77	2019.53	1237.03	1573.04	1505.37	1217.14	1335.14	990.817	1268.63	1148.51	1073.6
8.01_555.3527m/z	555.353	8.00683	pos	PG(21:0/0:0)	LMGP04050029	Lipids and lipid-like molecules	Glycerophospholipids	Glycerophosphoglycerols	M+H	C27H55O9P	46.4	63.8	-23.4	1.39981	0.00921806	0.0247266	-1.31001	0.403318	133.895	331.984	2.41145	0.5985	1.28368e-06	1.28368e-06	139.694	344.844	158.618	545.023	395.128	196.568	409.201	287.366	89.038	138.135	123.115	93.6668	184.607	174.81
6.59_997.6244m/z	997.624	6.58507	pos	PIM1(17:0/18:0)	LMGP15010012	Lipids and lipid-like molecules	Glycerophospholipids	Glycerophosphoinositolglycans	M+H-H2O	C50H95O18P	36.5	0.00367	2.03174	1.79944	0.00516494	0.0157877	-1.43575	0.369656	204.64	553.595	102.413	266.759	157.736	180.252	93.7757	324.895	490.337	613.242	984.141	420.201	350.137	463.514	115.38	300.91	192.447	286.565	184.505	148.032
6.57_979.5775m/z	979.577	6.57073	pos	PIM1(18:0/16:2(9Z,12Z))	LMGP15010017	Lipids and lipid-like molecules	Glycerophospholipids	Glycerophosphoinositolglycans	M+H-H2O	C49H89O18P	37.6	0.0162	2.13304	2.35707	0.0137803	0.0339266	-1.58268	0.33386	325.068	973.663	175.859	663.091	264.148	370.467	138.748	654.561	901.782	1045.86	1976.89	692.125	736.135	489.186	228.908	468.107	310.632	354.635	299.872	288.252
6.57_977.5645m/z	977.564	6.5688	neg	PIM1(18:2(9Z,12Z)/16:0)	LMGP15010027	Lipids and lipid-like molecules	Glycerophospholipids	Glycerophosphoinositolglycans	M-H2O-H	C49H89O18P	36.8	0.425	3.67172	1.61277	0.0175442	0.041084	-1.02163	0.492561	298.93	606.89	141.514	564.299	347.413	282.556	177.825	394.711	565.666	595.616	1075.9	574.897	439.854	389.407	272.184	503.918	266.366	300.305	232.158	218.65
4.09_802.4477n	820.473	4.08737	pos	PI(14:1(9Z)/18:3(6Z,9Z,12Z))	LMGP06010090	Lipids and lipid-like molecules	Glycerophospholipids	Glycerophosphoinositols	M+H, M+NH4	C41H71O13P	34.5	1.6	-19.3519	1.65878	0.000154343	0.00132108	-0.860813	0.550642	273.963	497.534	263.763	239.235	127.676	249.346	316.567	328.186	612.099	467.242	476.887	363.328	541.073	524.571	280.369	341.976	237.876	241.228	247.207	295.123
4.96_875.4978m/z	875.498	4.95832	pos	PI(17:1(9Z)/17:0)	LMGP06010224	Lipids and lipid-like molecules	Glycerophospholipids	Glycerophosphoinositols	M+K	C43H81O13P	32.3	0	-8.18901	1.42334	4.80366e-05	0.000740618	-1.13707	0.454683	130.846	287.774	129.291	217.742	61.6883	182.259	173.146	249.459	323.391	275.507	290.403	261.901	359.213	216.227	136.409	177.888	124.451	114.104	97.2612	134.961
2.47_592.3898m/z	592.39	2.46943	pos	1-(2-methoxy-16Z-tricosenyl)-sn-glycero-3-phosphoserine	LMGP03060024	Lipids and lipid-like molecules	Glycerophospholipids	Glycerophosphoserines	M+H-H2O	C30H60NO9P	46.5	51	-12.3417	2.16188	0.0164085	0.0389408	-0.226512	0.854699	2999.32	3509.21	2555.96	2708.54	2459.79	2931.69	2395.62	3321.92	3123.99	3598.29	3720.44	3415.77	3862.78	3334.01	2540.7	3142.79	2609.84	3100.96	3281.34	3320.29
4.32_724.4199m/z	724.42	4.32068	pos	PS(12:0/18:3(6Z,9Z,12Z))	LMGP03010054	Lipids and lipid-like molecules	Glycerophospholipids	Glycerophosphoserines	M+Na	C36H64NO10P	37.2	7.38	5.62366	1.38891	2.10878e-06	0.000412042	-0.767796	0.587314	214.809	365.749	223.905	251.338	108.703	213.353	208.198	296.158	368.992	363.504	369.85	317.583	404.811	369.75	256.925	222.765	197.668	209.484	180.557	221.457
5.08_718.4114m/z	718.411	5.08315	pos	PS(13:0/15:0)	LMGP03010936	Lipids and lipid-like molecules	Glycerophospholipids	Glycerophosphoserines	M+K	C34H66NO10P	33.8	6.86	8.53057	3.7561	7.14779e-05	0.000879133	-0.625035	0.648404	2044.58	3153.25	2134.78	2643.95	1409.93	2555.85	2323.93	2561.69	3291.97	3095.58	3199.79	2985.7	3663.32	2683.12	1900.19	2407.37	1853.58	2079.5	1735.64	2291.18
5.11_796.4504m/z	796.45	5.11432	pos	PS(14:0/20:3(8Z,11Z,14Z))	LMGP03010104	Lipids and lipid-like molecules	Glycerophospholipids	Glycerophosphoserines	M+K	C40H72NO10P	37.8	2.9	-2.79426	1.77011	0.000282266	0.0019084	-0.78133	0.58183	346.444	595.438	347.729	478.157	187.7	447.241	393.259	377.719	713.217	593.755	546.264	558.334	704.759	456.299	316.289	403.721	319.039	386.952	270.074	382.587
2.80_710.4460m/z	710.446	2.79525	pos	PS(14:1(9Z)/18:3(9Z,12Z,15Z))	LMGP03010123	Lipids and lipid-like molecules	Glycerophospholipids	Glycerophosphoserines	M+H-H2O	C38H66NO10P	46.6	62.6	9.48097	1.3849	0.00219098	0.00824992	-0.66518	0.63061	311.847	494.516	321.381	262.673	233.708	316.427	324.851	337.006	567.707	445.895	443.384	354.124	516.713	639.275	255.731	299.416	275.113	354.717	345.209	340.897
4.96_716.4047m/z	716.405	4.95832	pos	PS(15:1(9Z)/13:0)	LMGP03010162	Lipids and lipid-like molecules	Glycerophospholipids	Glycerophosphoserines	M+K	C34H64NO10P	32.3	6.55	21.8444	2.82335	9.22436e-05	0.000998345	-0.715227	0.609109	975.548	1601.6	1032.87	1256.96	597.922	1170.43	1053.43	1307.24	1648.58	1604.09	1637.15	1499.2	1898.67	1321.89	837.397	1202.53	884.656	985.584	831.302	1111.82
4.94_758.4289m/z	758.429	4.94182	pos	PS(17:1(9Z)/14:0)	LMGP03010250	Lipids and lipid-like molecules	Glycerophospholipids	Glycerophosphoserines	M+K	C37H70NO10P	36.5	6.06	-11.1487	1.24759	0.000942175	0.0043935	-0.868756	0.547619	162.353	296.471	165.611	217.147	69.2941	168.037	180.392	213.301	308.927	278.939	328.853	261.786	392.955	207.365	151.152	178.333	151.081	159.304	118.686	215.561
3.35_517.2369n	535.27	3.34523	pos	PS(18:4(6Z,9Z,12Z,15Z)/0:0)	LMGP03050018	Lipids and lipid-like molecules	Glycerophospholipids	Glycerophosphoserines	M+H, M+NH4	C24H40NO9P	38.7	14.8	-13.8422	2.63874	0.000652306	0.00338541	-0.938188	0.521888	667.22	1278.47	1121.7	442.158	440.964	809.52	176.03	1449.24	1561.76	1393.41	1436.14	1361.34	1050.83	867.362	370.152	837.688	647.653	741.558	724.762	681.51
4.40_736.5044m/z	736.504	4.39885	pos	PS(19:0/13:0)	LMGP03010872	Lipids and lipid-like molecules	Glycerophospholipids	Glycerophosphoserines	M+H	C38H74NO10P	43.3	42.1	-10.7894	1.62803	0.00243454	0.00889236	-0.942349	0.520385	260.524	500.636	358.355	194.906	193.644	284.188	86.5519	313.406	605.517	622.716	524.846	461.082	386.844	402.81	73.4489	370.147	236.297	344.178	240.892	298.178
2.03_569.2717n	570.279	2.03113	pos	PS(22:6(4Z,7Z,10Z,13Z,16Z,19Z)/0:0)	LMGP03050013	Lipids and lipid-like molecules	Glycerophospholipids	Glycerophosphoserines	M+H, M+NH4	C28H44NO9P	41.4	29.9	-6.50975	1.78775	0.0228091	0.0509511	-0.571987	0.672689	764.582	1136.61	761.314	682.208	579.104	889.637	429.222	1013.98	868.058	1282.11	1386.02	962.035	1061.8	1259.61	326.441	1084.94	637.798	793.142	743.206	1001.97
4.35_648.4519m/z	648.452	4.35202	pos	PS(O-16:0/12:0)	LMGP03020001	Lipids and lipid-like molecules	Glycerophospholipids	Glycerophosphoserines	M+H-H2O	C34H68NO9P	44.6	45.4	-12.0066	2.3216	0.00114662	0.00507219	-0.999798	0.50007	471.198	942.264	644.942	361.014	348.306	527.083	171.526	623.126	1131.76	1142.73	999.448	872.497	744.528	762.619	154.264	683.492	430.885	619.113	422.779	516.655
4.70_750.5197m/z	750.52	4.69833	pos	PS(O-16:0/20:5(5Z,8Z,11Z,14Z,17Z))	LMGP03020074	Lipids and lipid-like molecules	Glycerophospholipids	Glycerophosphoserines	M+H-H2O	C42H74NO9P	39.8	38.1	16.7423	1.03775	0.0187652	0.0433684	-0.788531	0.578933	162.82	281.241	217.352	99.6089	140.012	149.872	37.6542	148.599	370.956	363.959	302.307	260.82	161.575	227.828	47.9294	208.083	147.093	231.964	158.801	183.046
2.60_650.3955m/z	650.395	2.59693	pos	OA-PE	LMGP20020039	Lipids and lipid-like molecules	Glycerophospholipids	Oxidized glycerophospholipids	M+H	C32H60NO10P	44.6	47.9	-11.2506	1.16829	0.0392054	0.0801017	-0.323136	0.799331	669.898	838.073	622.735	538.86	443.223	640.544	508.24	798.516	769.439	967.383	971.351	738.433	758.037	823.797	482.972	792.245	566.511	665.424	855.376	656.859
5.08_645.3719m/z	645.372	5.08315	pos	OHDdiA-PA	LMGP20070036	Lipids and lipid-like molecules	Glycerophospholipids	Oxidized glycerophospholipids	M+H-H2O	C33H59O11P	41.1	17.8	-6.45627	2.59716	0.000194035	0.00151197	-0.597263	0.661007	1050.39	1589.08	1099.6	1239.23	711.32	1214	1110.24	1371.02	1677.38	1648.2	1630.68	1547.6	1753.25	1277.39	866.989	1275.04	939.273	1116.34	936.582	1168.13
2.81_736.4105n	754.443	2.80942	pos	OHDdiA-PG	LMGP20060036	Lipids and lipid-like molecules	Glycerophospholipids	Oxidized glycerophospholipids	M+H, M+NH4	C36H65O13P	41.9	25.3	-7.80345	1.9194	0.0153459	0.0369765	-0.284199	0.821197	1631.89	1987.2	1885.05	1615.72	1498.59	1734.47	1334.94	1913.24	2232.85	2150.9	1774.67	1854.5	1979.57	1930.74	1285.1	1904	1391.69	1682.33	1796.21	1731.99
4.89_809.4451m/z	809.445	4.89298	pos	OHODA-PI	LMGP20050035	Lipids and lipid-like molecules	Glycerophospholipids	Oxidized glycerophospholipids	M+H	C39H69O15P	39	8.7	0.506358	1.28267	0.00322187	0.010981	-1.15281	0.449747	117.518	261.297	98.2629	144.063	47.0139	179.236	112.988	139.199	239.407	216.033	268.31	241.892	424.018	178.122	84.9612	174.773	110.318	118.947	86.1556	129.952
5.08_620.3611m/z	620.361	5.08315	pos	OHOHA-PE	LMGP20020042	Lipids and lipid-like molecules	Glycerophospholipids	Oxidized glycerophospholipids	M+H	C30H54NO10P	39.2	7.74	8.57753	2.3738	0.000219015	0.00162619	-0.486703	0.713654	1152.01	1614.24	1151.88	1377.89	924.11	1299.88	1187.7	1415.35	1555.62	1679.74	1767.97	1538.88	1799.83	1343.37	1079.34	1311.17	1023.58	1159.32	1099.51	1239.13
4.31_695.3995m/z	695.4	4.30518	pos	OHOOA-PS	LMGP20040031	Lipids and lipid-like molecules	Glycerophospholipids	Oxidized glycerophospholipids	M+NH4	C32H56NO12P	39.6	27.4	17.2895	1.67945	9.10783e-07	0.000392328	-0.706317	0.612883	340.318	555.274	402.921	357.852	210.634	345.225	319.015	489.182	603.938	538.731	545.348	489.857	596.514	557.258	351.841	377.139	307.804	351.831	310.736	342.557
4.18_670.3958m/z	670.396	4.18035	pos	OKODA-PE	LMGP20020048	Lipids and lipid-like molecules	Glycerophospholipids	Oxidized glycerophospholipids	M+H-H2O	C35H62NO10P	38.4	16.4	-17.5382	1.16023	0.00360359	0.0119517	-0.480303	0.716827	343.937	479.805	323.546	352.912	200.288	315.123	425.699	322.486	476.111	453.563	521.844	355.837	535.164	536.313	428.531	341.181	296.897	299.151	308.701	389.163
2.51_606.3690m/z	606.369	2.51193	pos	PA-PE	LMGP20020029	Lipids and lipid-like molecules	Glycerophospholipids	Oxidized glycerophospholipids	M+H-H2O	C30H58NO10P	45.7	51.7	-12.0679	1.28311	0.0270149	0.0586244	-0.274991	0.826455	908.689	1099.5	739.375	669.352	638.315	733.583	573.137	1017.47	1216.83	1133.96	1189.11	1084.28	1002.45	970.372	654.269	1004.7	790.246	1009.29	990.851	1002.78
3.40_637.3745m/z	637.375	3.4034	pos	PA-PG	LMGP20060014	Lipids and lipid-like molecules	Glycerophospholipids	Oxidized glycerophospholipids	M+H-H2O	C31H59O12P	40.3	14.1	5.20462	1.04751	0.00171499	0.00683973	-0.731259	0.602378	157.444	261.37	177.199	109.814	108.05	157.537	58.5049	261.348	297.837	226.333	305.424	299.835	270.745	168.047	111.254	160.454	154.863	159.018	187.17	171.902
3.63_567.3221n	585.345	3.63405	pos	PG-PE	LMGP20020031	Lipids and lipid-like molecules	Glycerophospholipids	Oxidized glycerophospholipids	M+H, M+NH4	C26H50NO10P	41	19	8.51773	1.52238	0.00906894	0.0244127	-0.490264	0.711895	653.67	918.212	629.12	816.108	440.049	579.402	793.835	791.555	954.66	836.457	871.966	728.699	851.634	1265.85	797.702	649.908	571.545	607.287	631.246	664.334
4.12_564.3180n	582.344	4.1187	pos	PHOOA-PA	LMGP20070005	Lipids and lipid-like molecules	Glycerophospholipids	Oxidized glycerophospholipids	M+H, M+NH4	C27H49O10P	35.6	2.84	20.712	2.03047	3.39202e-05	0.00065794	-0.712848	0.610114	521.753	855.172	566.534	499.668	279.289	505.245	639.308	571.959	933.123	836.745	868.641	656.269	914.11	922.145	548.958	574.433	459.1	505.353	472.435	570.238
4.07_739.4106m/z	739.411	4.07187	pos	PKDdiA-PS	LMGP20040004	Lipids and lipid-like molecules	Glycerophospholipids	Oxidized glycerophospholipids	M+NH4	C34H60NO13P	38.9	8.37	-4.79799	1.06471	3.95964e-05	0.000688893	-1.20654	0.433307	66.1498	152.663	61.7106	45.9724	20.5634	50.1178	39.2993	116.542	185.057	168.707	141.552	124.639	172.1	123.922	41.0544	89.9192	61.6598	67.4032	66.7516	70.1107
2.75_692.3826n	710.416	2.75277	pos	PKODA-PG	LMGP20060002	Lipids and lipid-like molecules	Glycerophospholipids	Oxidized glycerophospholipids	M+NH4, M+Na, M+H	C34H61O12P	43.3	34.1	-10.718	3.09437	0.00195057	0.00754173	-0.361252	0.778489	2956.71	3798.02	3440.33	2929.69	3057.2	3248.72	2507.15	3605.02	4292.4	4030.18	3643.1	3633.62	3599.44	3589.37	2376.82	3389.29	2570.47	3101.02	3265.04	3037.64
5.11_723.4116m/z	723.412	5.11432	pos	PKODA-PS	LMGP20040002	Lipids and lipid-like molecules	Glycerophospholipids	Oxidized glycerophospholipids	M+NH4	C34H60NO12P	36.2	6.81	-10.6772	1.63038	7.00572e-05	0.000868459	-0.800604	0.574109	277.115	482.687	319.802	355.908	196.532	366.174	314.971	410.324	519.728	536.625	470.889	454.384	542.616	371.881	221.229	327.124	255.707	318.696	246.321	293.613
4.04_508.2880n	509.301	4.0412	pos	POV-PA	LMGP20070015	Lipids and lipid-like molecules	Glycerophospholipids	Oxidized glycerophospholipids	M+H-H2O, M+H	C24H45O9P	34.5	2.69	15.4493	1.2566	6.11069e-07	0.000392328	-0.879631	0.543506	143.055	263.208	93.6383	131.475	45.9283	90.0833	113.246	217.319	256.493	268.114	250.545	248.607	288.969	266.517	125.286	175.439	133.071	125.977	132.383	166.174
3.92_582.3195n	600.342	3.92053	pos	POV-PG	LMGP20060015	Lipids and lipid-like molecules	Glycerophospholipids	Oxidized glycerophospholipids	M+H, M+NH4	C27H51O11P	37.3	0	4.44697	1.80509	2.9397e-05	0.000633818	-1.11049	0.463136	213.685	461.387	255.561	209.648	94.1122	216.043	158.865	370.568	559.18	475.308	432.05	389.023	506.408	406.353	148.58	308.803	194.618	232.932	189.651	207.525
6.36_857.6737m/z	857.674	6.36498	neg	TG(12:0/17:1(9Z)/20:3(8Z,11Z,14Z))[iso6]	LMGL03013408	Lipids and lipid-like molecules	Glycerolipids	Triradylglycerols	M+FA-H	C52H92O6	35	19.4	-17.095	1.35732	0.0437909	0.0878062	-0.849523	0.554968	256.851	462.821	1.28368e-06	13.4266	2.20812	1.28368e-06	35.2957	84.4662	353.615	567.618	616.917	167.243	557.72	513.814	145.91	508.285	310.851	165.352	177.474	233.234
